# Supplementary material for: Sodium 2-nitro­cinnamate dihydrate: a one-dimensional hydrogen-bonded coordination polymer
Source: Acta Crystallogr Sect E Struct Rep Online. 2009 Aug 8;65(Pt 9):m1048. doi: 10.1107/S1600536809030402 (PMC2969855; doi:10.1107/S1600536809030402)
Supplement: Supplementary file 1 [file e-65-m1048-sup1.cif]

##############################################################################
###                                                                        ###
###        Electronic paper (Acta Crystallographica Section E)             ###
###                                                                        ###
##############################################################################
#                                                                            #
# This CIF contains the data in a paper accepted for publication in Acta     #
# Crystallographica Section E. It conforms to the requirements of Notes      #
# for Authors for Section E, and has been peer reviewed under the auspices   #
# of the IUCr Commission on Journals.                                        #
#                                                                            #
# Full details of the Crystallographic Information File format               #
# are given in the paper "The Crystallographic Information File (CIF):       #
# a New Standard Archive File for Crystallography" by S. R. Hall, F. H.      #
# Allen and I. D. Brown [Acta Cryst. (1991), A47, 655-685].                  #
#                                                                            #
# The current version of the core CIF dictionary is obtainable from          #
# ftp://ftp.iucr.org/pub/cif_core.dic. The current version number is 2.4.    #
#                                                                            #
# Software is freely available for graphical display of the structure(s) in  #
# this CIF.  For information consult the CIF home page http://www.iucr.org/  #
# cif/home.html                                                              #
#                                                                            #
# This file may be used for bona fide research purposes within the           #
# scientific community so long as proper attribution is given to the journal # 
# article from which it was obtained.                                        #
#                                                                            #
##############################################################################
                                             
data_global
_audit_creation_method     ' SHELXL97 (Sheldrick, 2008)'
_journal_date_recd_electronic     2009-07-16
_journal_date_accepted     2009-07-31
_journal_name_full     'Acta Crystallographica, Section E'
_journal_year     2009
_journal_volume     65
_journal_issue      9
_journal_page_first     m1048
_journal_page_last     m1048
_journal_paper_category     QM
_journal_coeditor_code     SU2131
_publ_contact_author_name     'Dr Graham Smith'
_publ_contact_author_address
;
    School of Physical and Chemical Sciences
    Queensland University of Technology
    GPO Box 2434, Brisbane, Qld 4001, Australia
;
_publ_contact_author_email     g.smith@qut.edu.au
_publ_contact_author_fax     ' 61 7 3138 1804 '
_publ_contact_author_phone     ' 61 7 3300 2667 '
_publ_section_title
;
Sodium 2-nitrocinnamate dihydrate: a one-dimensional hydrogen-bonded
coordination polymer
;
loop_
    _publ_author_name
    _publ_author_address
    'Graham Smith'
;
  School of Physical and Chemical Sciences
  Queensland University of Technology
  GPO Box 2434, Brisbane, Qld 4001, Australia
;
    'Urs D. Wermuth'
;
  School of Physical and Chemical Sciences
  Queensland University of Technology
  GPO Box 2434, Brisbane, Qld 4001, Australia
;
data_I
_audit_creation_method     SHELXL97
_chemical_name_systematic
;
<i>catena</i>-poly[aquasodium-\m~2~-aqua-\m~3~-2-nitrocinnamato]
;
_chemical_name_common     'sodium <i>trans</i>-2-nitrocinnamate dihydrate'
_chemical_formula_moiety     'C9 H10 N Na O6'
_chemical_formula_sum     'C9 H10 N Na O6'
_chemical_formula_iupac     '[Na (C9 H6 N O4) (H2 O)2]'
_chemical_formula_weight     251.17
_chemical_melting_point     ?
_symmetry_cell_setting     'monoclinic'
_symmetry_space_group_name_H-M     'P 21/c'
_symmetry_space_group_name_Hall     '-P 2ybc'
loop_
    _symmetry_equiv_pos_as_xyz
    'x, y, z'
    '-x, y+1/2, -z+1/2'
    '-x, -y, -z'
    'x, -y+1/2, z+1/2'
_cell_length_a     19.4179(7)
_cell_length_b     3.6899(2)
_cell_length_c     14.8738(7)
_cell_angle_alpha     90.00
_cell_angle_beta     92.239(4)
_cell_angle_gamma     90.00
_cell_volume     1064.90(9)
_cell_formula_units_Z     4
_cell_measurement_reflns_used     2943
_cell_measurement_theta_min     2.96
_cell_measurement_theta_max     28.73
_cell_measurement_temperature     297(2)
_exptl_crystal_description     'plate'
_exptl_crystal_colour     'colourless'
_exptl_crystal_size_max     0.40
_exptl_crystal_size_mid     0.30
_exptl_crystal_size_min     0.13
_exptl_crystal_density_diffrn     1.567
_exptl_crystal_density_meas     ?
_exptl_crystal_density_method     'not measured'
_exptl_crystal_F_000     520
_exptl_absorpt_coefficient_mu     0.165
_exptl_absorpt_correction_type     'multi-scan'
_exptl_absorpt_process_details     '(<i>SADABS</i>; Sheldrick, 1996)'
_exptl_absorpt_correction_T_min     0.93
_exptl_absorpt_correction_T_max     0.98
_exptl_special_details
;
;
_diffrn_ambient_temperature     297(2)
_diffrn_radiation_type     MoK\a
_diffrn_radiation_wavelength     0.71073
_diffrn_radiation_source     'Enhance (Mo) X-ray source'
_diffrn_radiation_monochromator     'graphite'
_diffrn_measurement_device_type     'Oxford Diffraction Gemini-S CCD-detector'
_diffrn_measurement_method     \w
_diffrn_detector_area_resol_mean     ?
_diffrn_reflns_number     6531
_diffrn_reflns_av_R_equivalents     0.0190
_diffrn_reflns_av_sigmaI/netI     0.0219
_diffrn_reflns_theta_min     2.97
_diffrn_reflns_theta_max     26.00
_diffrn_reflns_theta_full     26.00
_diffrn_measured_fraction_theta_max     0.998
_diffrn_measured_fraction_theta_full     0.998
_diffrn_reflns_limit_h_min     -23
_diffrn_reflns_limit_h_max     21
_diffrn_reflns_limit_k_min     -4
_diffrn_reflns_limit_k_max     4
_diffrn_reflns_limit_l_min     -18
_diffrn_reflns_limit_l_max     17
_diffrn_standards_number     0
_diffrn_standards_interval_count     .
_diffrn_standards_interval_time     .
_diffrn_standards_decay_%     ?
_refine_special_details
;
Refinement of <i>F</i>^2^ against ALL reflections. The weighted <i>R</i>-factor
<i>wR</i> and goodness of fit <i>S</i> are based on <i>F</i>^2^, conventional
<i>R</i>-factors <i>R</i> are based on <i>F</i>, with <i>F</i> set to zero for
negative <i>F</i>^2^. The threshold expression of <i>F</i>^2^ >
\s(<i>F</i>^2^) is used only for calculating <i>R</i>-factors(gt) <i>etc</i>.
and is not relevant to the choice of reflections for refinement.
<i>R</i>-factors based on <i>F</i>^2^ are statistically about twice as large
as those based on <i>F</i>, and <i>R</i>- factors based on ALL data will be
even larger.
;
_reflns_number_total     2100
_reflns_number_gt     1626
_reflns_threshold_expression     I>2\s(I)
_refine_ls_structure_factor_coef     Fsqd
_refine_ls_matrix_type     full
_refine_ls_R_factor_all     0.0522
_refine_ls_R_factor_gt     0.0381
_refine_ls_wR_factor_gt     0.1080
_refine_ls_wR_factor_ref     0.1131
_refine_ls_goodness_of_fit_ref     1.093
_refine_ls_restrained_S_all     1.093
_refine_ls_number_reflns     2100
_refine_ls_number_parameters     170
_refine_ls_number_restraints     0
_refine_ls_hydrogen_treatment     mixed
_refine_ls_weighting_scheme     calc
_refine_ls_weighting_details
                 'calc w=1/[\s^2^(Fo^2^)+(0.0708P)^2^] where P=(Fo^2^+2Fc^2^)/3'
_atom_sites_solution_hydrogens     geom
_atom_sites_solution_primary     direct
_atom_sites_solution_secondary     difmap
_refine_ls_shift/su_max     0.000
_refine_ls_shift/su_mean     0.000
_refine_diff_density_max     0.298
_refine_diff_density_min     -0.186
_refine_ls_extinction_method     none
_refine_ls_extinction_coef     ?
loop_
    _atom_type_symbol
    _atom_type_description
    _atom_type_scat_dispersion_real
    _atom_type_scat_dispersion_imag
    _atom_type_scat_source
    'C' 'C' 0.0033 0.0016
                         'International Tables Vol C Tables 4.2.6.8 and 6.1.1.4'
    'H' 'H' 0.0000 0.0000
                         'International Tables Vol C Tables 4.2.6.8 and 6.1.1.4'
    'N' 'N' 0.0061 0.0033
                         'International Tables Vol C Tables 4.2.6.8 and 6.1.1.4'
    'Na' 'Na' 0.0362 0.0249
                         'International Tables Vol C Tables 4.2.6.8 and 6.1.1.4'
    'O' 'O' 0.0106 0.0060
                         'International Tables Vol C Tables 4.2.6.8 and 6.1.1.4'
_computing_data_collection     '<i>CrysAlis Pro</i> (Oxford Diffraction, 2009)'
_computing_cell_refinement     '<i>CrysAlis Pro</i> (Oxford Diffraction, 2009)'
_computing_data_reduction     '<i>CrysAlis Pro</i> (Oxford Diffraction, 2009)'
_computing_structure_solution     '<i>SIR92</i> (Altomare <i>et al.</i>,  1994)'
_computing_structure_refinement     '<i>SHELXL97</i> (Sheldrick, 2008)'
_computing_molecular_graphics     '<i>PLATON</i> (Spek, 2009)'
_computing_publication_material     '<i>PLATON</i> (Spek, 2009)'
loop_
    _atom_site_type_symbol
    _atom_site_label
    _atom_site_fract_x
    _atom_site_fract_y
    _atom_site_fract_z
    _atom_site_U_iso_or_equiv
    _atom_site_thermal_displace_type
    _atom_site_calc_flag
    _atom_site_refinement_flags
    _atom_site_occupancy
    Na Na1 0.05494(3) 0.73072(17) -0.06704(4) 0.0272(2) Uani . . 1.000
    O O1W 0.02635(6) 0.2374(3) -0.16440(8) 0.0319(4) Uani . . 1.000
    O O2W 0.16105(8) 0.6812(5) -0.14886(12) 0.0691(7) Uani . . 1.000
    O O21 0.29871(7) 0.4625(6) 0.31366(9) 0.0637(6) Uani . . 1.000
    O O22 0.39979(7) 0.2280(5) 0.32066(10) 0.0541(6) Uani . . 1.000
    O O31 0.06940(6) 0.2430(3) 0.04255(8) 0.0282(4) Uani . . 1.000
    O O32 0.10417(6) 0.0743(4) 0.18086(8) 0.0336(4) Uani . . 1.000
    N N21 0.35246(7) 0.3769(4) 0.27927(10) 0.0339(5) Uani . . 1.000
    C C1 0.30837(8) 0.4562(5) 0.12070(11) 0.0267(5) Uani . . 1.000
    C C2 0.36252(8) 0.4742(4) 0.18535(11) 0.0261(5) Uani . . 1.000
    C C3 0.42813(9) 0.5880(5) 0.16617(12) 0.0327(6) Uani . . 1.000
    C C4 0.44154(10) 0.6987(5) 0.08063(14) 0.0384(6) Uani . . 1.000
    C C5 0.38972(10) 0.6860(5) 0.01494(13) 0.0368(6) Uani . . 1.000
    C C6 0.32514(9) 0.5634(5) 0.03431(12) 0.0346(6) Uani . . 1.000
    C C11 0.23935(9) 0.3141(5) 0.13955(12) 0.0297(5) Uani . . 1.000
    C C21 0.18383(9) 0.3638(5) 0.08772(13) 0.0345(6) Uani . . 1.000
    C C31 0.11421(8) 0.2155(4) 0.10637(11) 0.0256(5) Uani . . 1.000
    H H3 0.46290 0.58950 0.21090 0.0390 Uiso calc R 1.000
    H H4 0.48520 0.78150 0.06720 0.0460 Uiso calc R 1.000
    H H5 0.39850 0.76120 -0.04320 0.0440 Uiso calc R 1.000
    H H6 0.29140 0.55150 -0.01180 0.0420 Uiso calc R 1.000
    H H11 0.23490 0.17970 0.19190 0.0360 Uiso calc R 1.000
    H H11W 0.0460(11) 0.241(6) -0.209(2) 0.055(8) Uiso . . 1.000
    H H12W -0.0168(12) 0.157(7) -0.1733(17) 0.044(8) Uiso . . 1.000
    H H21 0.18810 0.50100 0.03580 0.0410 Uiso calc R 1.000
    H H21W 0.1828(16) 0.851(9) -0.138(2) 0.093(13) Uiso . . 1.000
    H H22W 0.1500(18) 0.666(12) -0.209(2) 0.101(14) Uiso . . 1.000
loop_
    _atom_site_aniso_label
    _atom_site_aniso_U_11
    _atom_site_aniso_U_22
    _atom_site_aniso_U_33
    _atom_site_aniso_U_12
    _atom_site_aniso_U_13
    _atom_site_aniso_U_23
    Na1 0.0279(4) 0.0275(4) 0.0260(4) -0.0019(3) -0.0005(3) 0.0007(3)
    O1W 0.0363(7) 0.0350(7) 0.0244(7) -0.0082(5) 0.0026(5) -0.0002(5)
    O2W 0.0399(9) 0.1143(15) 0.0532(10) -0.0214(9) 0.0046(7) 0.0098(9)
    O21 0.0357(8) 0.1222(15) 0.0337(8) 0.0081(9) 0.0067(6) -0.0065(9)
    O22 0.0475(9) 0.0775(12) 0.0364(9) 0.0164(7) -0.0096(7) 0.0112(7)
    O31 0.0220(6) 0.0370(7) 0.0253(6) -0.0013(5) -0.0039(5) 0.0011(5)
    O32 0.0290(7) 0.0461(8) 0.0255(7) 0.0007(5) 0.0005(5) 0.0056(6)
    N21 0.0266(8) 0.0471(9) 0.0276(8) -0.0020(7) -0.0027(6) -0.0022(7)
    C1 0.0235(8) 0.0281(9) 0.0283(9) 0.0035(7) 0.0004(7) -0.0017(7)
    C2 0.0264(8) 0.0257(8) 0.0260(9) 0.0040(7) 0.0003(7) -0.0020(7)
    C3 0.0255(9) 0.0331(10) 0.0393(11) -0.0010(8) -0.0021(7) -0.0033(8)
    C4 0.0299(10) 0.0362(10) 0.0499(13) -0.0071(8) 0.0106(9) -0.0017(9)
    C5 0.0405(11) 0.0374(10) 0.0331(11) -0.0045(8) 0.0097(8) 0.0035(8)
    C6 0.0340(10) 0.0415(11) 0.0281(9) 0.0024(8) -0.0026(7) 0.0020(8)
    C11 0.0261(9) 0.0353(10) 0.0276(9) -0.0015(7) 0.0001(7) -0.0008(7)
    C21 0.0266(9) 0.0435(11) 0.0334(10) -0.0035(8) -0.0004(7) 0.0093(8)
    C31 0.0231(8) 0.0288(9) 0.0248(9) 0.0039(7) 0.0008(7) -0.0028(7)
_geom_special_details
;
Bond distances, angles <i>etc</i>. have been calculated using the rounded
fractional coordinates. All su's are estimated from the variances of the
(full) variance-covariance matrix. The cell e.s.d.'s are taken into account in
the estimation of distances, angles and torsion angles
;
loop_
    _geom_bond_atom_site_label_1
    _geom_bond_atom_site_label_2
    _geom_bond_site_symmetry_1
    _geom_bond_site_symmetry_2
    _geom_bond_distance
    _geom_bond_publ_flag
    Na1 O1W . . 2.3782(13) no
    Na1 O2W . . 2.4404(17) no
    Na1 O31 . . 2.4370(13) no
    Na1 O1W . 1_565 2.4162(13) no
    Na1 O31 . 1_565 2.5046(13) no
    Na1 O31 . 3_565 2.4577(13) no
    O21 N21 . . 1.222(2) no
    O22 N21 . . 1.217(2) no
    O31 C31 . . 1.267(2) no
    O32 C31 . . 1.247(2) no
    O1W H11W . . 0.78(3) no
    O1W H12W . . 0.89(2) no
    O2W H21W . . 0.77(3) no
    O2W H22W . . 0.91(4) no
    N21 C2 . . 1.463(2) no
    C1 C2 . . 1.399(2) no
    C1 C6 . . 1.395(2) no
    C1 C11 . . 1.476(2) no
    C2 C3 . . 1.382(2) no
    C3 C4 . . 1.371(3) no
    C4 C5 . . 1.376(3) no
    C5 C6 . . 1.374(3) no
    C11 C21 . . 1.314(3) no
    C21 C31 . . 1.494(2) no
    C3 H3 . . 0.9300 no
    C4 H4 . . 0.9300 no
    C5 H5 . . 0.9300 no
    C6 H6 . . 0.9300 no
    C11 H11 . . 0.9300 no
    C21 H21 . . 0.9300 no
loop_
    _geom_angle_atom_site_label_1
    _geom_angle_atom_site_label_2
    _geom_angle_atom_site_label_3
    _geom_angle_site_symmetry_1
    _geom_angle_site_symmetry_2
    _geom_angle_site_symmetry_3
    _geom_angle
    _geom_angle_publ_flag
    O1W Na1 O2W . . . 79.67(5) no
    O1W Na1 O31 . . . 81.96(4) no
    O1W Na1 O1W . . 1_565 100.64(4) no
    O1W Na1 O31 . . 1_565 172.53(5) no
    O1W Na1 O31 . . 3_565 85.02(4) no
    O2W Na1 O31 . . . 101.58(6) no
    O1W Na1 O2W 1_565 . . 86.43(5) no
    O2W Na1 O31 . . 1_565 107.80(5) no
    O2W Na1 O31 . . 3_565 158.48(6) no
    O1W Na1 O31 1_565 . . 171.93(5) no
    O31 Na1 O31 . . 1_565 96.60(4) no
    O31 Na1 O31 . . 3_565 91.04(4) no
    O1W Na1 O31 1_565 . 1_565 79.83(4) no
    O1W Na1 O31 1_565 . 3_565 81.62(4) no
    O31 Na1 O31 1_565 . 3_565 87.68(4) no
    Na1 O1W Na1 . . 1_545 100.64(5) no
    Na1 O31 C31 . . . 128.20(10) no
    Na1 O31 Na1 . . 1_545 96.60(5) no
    Na1 O31 Na1 . . 3_565 88.96(4) no
    Na1 O31 C31 1_545 . . 118.92(10) no
    Na1 O31 C31 3_565 . . 122.84(10) no
    Na1 O31 Na1 1_545 . 3_565 92.32(4) no
    H11W O1W H12W . . . 112(2) no
    H21W O2W H22W . . . 111(4) no
    O21 N21 C2 . . . 118.98(14) no
    O22 N21 C2 . . . 117.87(14) no
    O21 N21 O22 . . . 123.06(16) no
    C2 C1 C6 . . . 115.06(15) no
    C2 C1 C11 . . . 123.37(15) no
    C6 C1 C11 . . . 121.46(15) no
    N21 C2 C1 . . . 121.34(14) no
    N21 C2 C3 . . . 115.49(14) no
    C1 C2 C3 . . . 123.16(15) no
    C2 C3 C4 . . . 119.49(17) no
    C3 C4 C5 . . . 119.26(18) no
    C4 C5 C6 . . . 120.69(18) no
    C1 C6 C5 . . . 122.29(16) no
    C1 C11 C21 . . . 124.71(17) no
    C11 C21 C31 . . . 124.59(17) no
    O31 C31 C21 . . . 115.57(14) no
    O32 C31 C21 . . . 119.48(15) no
    O31 C31 O32 . . . 124.96(15) no
    C2 C3 H3 . . . 120.00 no
    C4 C3 H3 . . . 120.00 no
    C3 C4 H4 . . . 120.00 no
    C5 C4 H4 . . . 120.00 no
    C4 C5 H5 . . . 120.00 no
    C6 C5 H5 . . . 120.00 no
    C1 C6 H6 . . . 119.00 no
    C5 C6 H6 . . . 119.00 no
    C1 C11 H11 . . . 118.00 no
    C21 C11 H11 . . . 118.00 no
    C11 C21 H21 . . . 118.00 no
    C31 C21 H21 . . . 118.00 no
loop_
    _geom_torsion_atom_site_label_1
    _geom_torsion_atom_site_label_2
    _geom_torsion_atom_site_label_3
    _geom_torsion_atom_site_label_4
    _geom_torsion_site_symmetry_1
    _geom_torsion_site_symmetry_2
    _geom_torsion_site_symmetry_3
    _geom_torsion_site_symmetry_4
    _geom_torsion
    _geom_torsion_publ_flag
    O2W Na1 O1W Na1 . . . 1_545 95.66(6) no
    O31 Na1 O1W Na1 . . . 1_545 -7.75(5) no
    O1W Na1 O1W Na1 1_565 . . 1_545 180.00(6) no
    O31 Na1 O1W Na1 3_565 . . 1_545 -99.51(5) no
    O1W Na1 O31 C31 . . . . 142.67(13) no
    O1W Na1 O31 Na1 . . . 1_545 7.39(4) no
    O1W Na1 O31 Na1 . . . 3_565 -84.82(4) no
    O2W Na1 O31 C31 . . . . 65.02(14) no
    O2W Na1 O31 Na1 . . . 1_545 -70.26(6) no
    O2W Na1 O31 Na1 . . . 3_565 -162.47(5) no
    O31 Na1 O31 C31 1_565 . . . -44.72(13) no
    O31 Na1 O31 Na1 1_565 . . 1_545 180.00(4) no
    O31 Na1 O31 Na1 1_565 . . 3_565 87.79(4) no
    O31 Na1 O31 C31 3_565 . . . -132.51(13) no
    O31 Na1 O31 Na1 3_565 . . 1_545 92.21(5) no
    O31 Na1 O31 Na1 3_565 . . 3_565 0.00(3) no
    O1W Na1 O1W Na1 . . 1_565 1_565 -180.00(6) no
    O2W Na1 O1W Na1 . . 1_565 1_565 -101.22(6) no
    O2W Na1 O31 Na1 . . 1_565 1_565 75.56(6) no
    O2W Na1 O31 C31 . . 1_565 1_565 -65.26(12) no
    O31 Na1 O31 Na1 . . 1_565 1_565 180.00(3) no
    O31 Na1 O31 C31 . . 1_565 1_565 39.19(12) no
    O1W Na1 O31 Na1 . . 3_565 3_565 81.83(4) no
    O1W Na1 O31 C31 . . 3_565 3_565 -54.58(11) no
    O2W Na1 O31 Na1 . . 3_565 3_565 126.42(15) no
    O2W Na1 O31 C31 . . 3_565 3_565 -10.0(2) no
    O31 Na1 O31 Na1 . . 3_565 3_565 0.00(5) no
    O31 Na1 O31 C31 . . 3_565 3_565 -136.41(11) no
    Na1 O31 C31 O32 . . . . 145.52(13) no
    Na1 O31 C31 C21 . . . . -35.11(19) no
    Na1 O31 C31 O32 1_545 . . . -87.48(18) no
    Na1 O31 C31 C21 1_545 . . . 91.89(14) no
    Na1 O31 C31 O32 3_565 . . . 26.8(2) no
    Na1 O31 C31 C21 3_565 . . . -153.81(11) no
    O21 N21 C2 C1 . . . . -38.6(2) no
    O21 N21 C2 C3 . . . . 140.47(18) no
    O22 N21 C2 C1 . . . . 144.65(17) no
    O22 N21 C2 C3 . . . . -36.2(2) no
    C6 C1 C2 N21 . . . . 178.85(15) no
    C6 C1 C2 C3 . . . . -0.2(3) no
    C11 C1 C2 N21 . . . . -4.8(3) no
    C11 C1 C2 C3 . . . . 176.18(17) no
    C2 C1 C6 C5 . . . . -1.5(3) no
    C11 C1 C6 C5 . . . . -177.99(17) no
    C2 C1 C11 C21 . . . . 164.51(18) no
    C6 C1 C11 C21 . . . . -19.4(3) no
    N21 C2 C3 C4 . . . . -177.36(16) no
    C1 C2 C3 C4 . . . . 1.7(3) no
    C2 C3 C4 C5 . . . . -1.6(3) no
    C3 C4 C5 C6 . . . . -0.1(3) no
    C4 C5 C6 C1 . . . . 1.7(3) no
    C1 C11 C21 C31 . . . . 179.16(16) no
    C11 C21 C31 O31 . . . . -169.51(17) no
    C11 C21 C31 O32 . . . . 9.9(3) no
loop_
    _geom_hbond_atom_site_label_D
    _geom_hbond_atom_site_label_H
    _geom_hbond_atom_site_label_A
    _geom_hbond_site_symmetry_A
    _geom_hbond_distance_DH
    _geom_hbond_distance_HA
    _geom_hbond_distance_DA
    _geom_hbond_angle_DHA
    _geom_hbond_publ_flag
    O1W H11W O32 4_554 0.78(3) 2.14(3) 2.8871(17) 162(2) yes
    O1W H12W O32 3_555 0.89(2) 1.90(2) 2.7852(17) 171(2) yes
    O2W H21W O21 4_564 0.77(3) 2.49(3) 3.050(2) 131(3) yes
    O2W H22W O32 4_554 0.91(4) 2.04(5) 2.882(2) 153(4) yes
    C11 H11 O21 . 0.93 2.39 2.846(2) 110 no
