# Supplementary material for: Sodium 2-nitro­cinnamate dihydrate: a one-dimensional hydrogen-bonded coordination polymer
Source: Acta Crystallogr Sect E Struct Rep Online. 2009 Aug 8;65(Pt 9):m1048. doi: 10.1107/S1600536809030402 (PMC2969855; doi:10.1107/S1600536809030402)
Supplement: Supplementary file 2 [file e-65-m1048-Isup2.hkl]

#
# h,k,l, Fc-squared, Fo-squared, sigma(Fo-squared) and status flag
#
data_I
_shelx_title ' exp_178_ONP 21/c       Re-collection'
_shelx_refln_list_code          4
_shelx_F_calc_maximum      146.42
_exptl_crystal_F_000       520.00
_reflns_d_resolution_high  0.8107
 
loop_
 _symmetry_equiv_pos_as_xyz
 'x, y, z'
 '-x, y+1/2, -z+1/2'
 '-x, -y, -z'
 'x, -y-1/2, z-1/2'
 
_cell_length_a    19.4179
_cell_length_b     3.6899
_cell_length_c    14.8738
_cell_angle_alpha  90.000
_cell_angle_beta   92.239
_cell_angle_gamma  90.000
 
_shelx_F_squared_multiplier     1.000
 
loop_
 _refln_index_h
 _refln_index_k
 _refln_index_l
 _refln_F_squared_calc
 _refln_F_squared_meas
 _refln_F_squared_sigma
 _refln_observed_status
   3   0   0     6532.19     6703.46     61.62 o
   4   0   0     7704.37     8215.32     78.85 o
   5   0   0        3.13       -0.98      4.07 o
   6   0   0      358.49      409.92      4.46 o
   7   0   0       51.95       52.82      4.20 o
   8   0   0     3347.59     3598.92     30.06 o
   9   0   0      783.27      795.19      8.48 o
  10   0   0       48.07       39.42      1.41 o
  11   0   0      327.04      350.02      4.55 o
  12   0   0       30.32       25.43      1.29 o
  13   0   0        9.46        9.53      1.09 o
  14   0   0      204.84      207.46      7.43 o
  15   0   0      666.60      673.76     11.79 o
  16   0   0      378.95      378.73      9.58 o
  17   0   0      716.24      743.11     12.93 o
  18   0   0      104.94      128.68      7.90 o
  19   0   0       11.36       11.74      5.92 o
  20   0   0      142.37      155.00      8.34 o
  21   0   0       72.66       79.11      8.04 o
  22   0   0      157.49      143.32      8.50 o
  23   0   0       31.90       49.34      7.79 o
   1   1   0     1484.23     1565.95      9.59 o
   2   1   0      416.09      464.67      2.76 o
   3   1   0       64.35       41.74      1.30 o
   4   1   0     1883.37     2146.29      7.10 o
   5   1   0        9.46       10.46      1.36 o
   6   1   0      277.82      269.21      5.50 o
   7   1   0     1837.53     1725.10     21.60 o
   8   1   0      710.54      690.29      8.81 o
   9   1   0        4.84        8.46      1.63 o
  10   1   0      206.94      204.54      2.70 o
  11   1   0     1297.89     1392.06      6.16 o
  12   1   0      574.53      549.68     18.14 o
  13   1   0      874.83      839.89     10.30 o
  14   1   0       36.04       40.91      4.42 o
  15   1   0      174.33      196.10      6.25 o
  16   1   0        4.07        5.42      4.68 o
  17   1   0      220.36      224.35     17.33 o
  18   1   0      784.23      778.03     13.12 o
  19   1   0       94.84       97.70      4.75 o
  20   1   0        2.80        6.34      3.63 o
  21   1   0       36.14       43.56      4.35 o
  22   1   0       52.51       37.94      4.44 o
  23   1   0       18.50       27.45      4.47 o
   0   2   0     3478.75     3318.07     13.70 o
   1   2   0     2690.97     2668.07     10.59 o
   2   2   0     3354.03     3373.78      9.56 o
   3   2   0        9.76       11.74      1.36 o
   4   2   0       70.49       67.04      1.67 o
   5   2   0     1009.54      984.46     11.91 o
   6   2   0     1336.10     1362.47      8.56 o
   7   2   0      242.87      239.23      3.45 o
   8   2   0       40.72       37.99      2.47 o
   9   2   0     1188.08     1158.79      6.96 o
  10   2   0      731.17      700.26      5.83 o
  11   2   0      421.72      410.24      8.06 o
  12   2   0        4.24        6.92      3.00 o
  13   2   0        0.82        0.80      3.06 o
  14   2   0       19.46       16.72      3.21 o
  15   2   0      282.16      288.68      5.15 o
  16   2   0       15.17       15.17      3.46 o
  17   2   0       40.41       33.67      3.55 o
  18   2   0      308.02      310.01      5.82 o
  19   2   0       96.01       96.58      4.36 o
  20   2   0        1.63        2.55      3.94 o
  21   2   0        3.47        2.76      5.33 o
   1   3   0       39.10       50.15      2.35 o
   2   3   0        8.10        6.77      2.01 o
   3   3   0        1.61        2.64      2.08 o
   4   3   0       91.19       89.25      3.34 o
   5   3   0       39.04       37.25      2.93 o
   6   3   0        9.04       13.16      2.84 o
   7   3   0       35.05       38.67      3.65 o
   8   3   0       22.08       30.63      4.01 o
   9   3   0        0.56        2.87      4.03 o
  10   3   0      197.61      193.60      6.78 o
  11   3   0        0.47        4.32      4.04 o
  12   3   0        0.89        5.45      4.32 o
  13   3   0      197.20      192.64      5.81 o
  14   3   0        1.70        5.13      4.13 o
  15   3   0       70.14       67.39      5.40 o
  16   3   0      156.28      150.85      6.02 o
  17   3   0       40.68       42.75      4.94 o
  18   3   0       16.77       14.99      4.63 o
   0   4   0      251.44      235.46      7.94 o
   1   4   0      159.16      158.73      5.34 o
   2   4   0      139.00      145.23      5.03 o
   3   4   0      126.71      120.53      5.71 o
   4   4   0        1.84        1.44      4.24 o
   5   4   0       16.60       19.12      4.39 o
   6   4   0       30.19       32.87      4.09 o
   7   4   0       27.71       27.94      5.44 o
   8   4   0       15.01       19.88      4.92 o
   9   4   0       56.49       57.92      5.61 o
  10   4   0       21.35       29.57      5.42 o
  11   4   0       56.94       60.30      5.92 o
 -23   1   1        6.79        9.16      4.33 o
 -22   1   1        4.40        5.71      4.11 o
 -21   1   1        3.43        8.33      3.72 o
 -20   1   1       39.78       46.67      4.19 o
 -19   1   1       81.55       83.50      4.26 o
 -18   1   1       37.35       36.82      5.29 o
 -17   1   1      294.99      279.70      7.03 o
 -16   1   1        1.30        8.71      4.61 o
 -15   1   1       38.48       38.65      3.88 o
 -14   1   1        3.69        7.40      3.54 o
 -13   1   1      197.64      200.32      2.70 o
 -12   1   1       76.82       83.04      2.29 o
 -11   1   1      161.88      179.97      2.71 o
 -10   1   1       22.31       19.89      1.73 o
  -9   1   1       71.91       59.46      2.06 o
  -8   1   1      494.50      499.24      4.46 o
  -7   1   1     1224.42     1317.74      9.30 o
  -6   1   1      453.32      464.00      6.77 o
  -5   1   1      178.85      170.51      2.19 o
  -4   1   1       82.54       94.81      2.21 o
  -3   1   1       49.45       32.62      1.89 o
  -2   1   1    10471.82    10412.81     43.07 o
  -1   1   1      407.89      349.26      3.38 o
   0   1   1     2976.06     2950.06     23.78 o
   1   1   1     6327.65     6314.79     65.77 o
   2   1   1     3978.86     4029.63     35.21 o
   3   1   1      845.26      926.86      3.01 o
   4   1   1      437.77      426.40      2.67 o
   5   1   1      657.00      632.87      3.41 o
   6   1   1      174.68      170.89      2.14 o
   7   1   1     1010.50     1018.58      8.42 o
   8   1   1      717.93      763.69      5.17 o
   9   1   1        3.26        2.35      3.53 o
  10   1   1      113.29      101.21      4.45 o
  11   1   1        0.23        0.76      2.01 o
  12   1   1       43.57       33.55      4.15 o
  13   1   1      687.68      614.09     14.34 o
  14   1   1      158.93      147.23      5.37 o
  15   1   1       19.60       16.62      4.35 o
  16   1   1      519.01      502.23     11.21 o
  17   1   1      567.15      583.25      9.40 o
  18   1   1       28.70       39.58      4.94 o
  19   1   1       98.11       91.95      6.27 o
  20   1   1       11.83        6.67      3.75 o
  21   1   1       23.21       28.81      5.32 o
  22   1   1      107.19      137.12      8.87 o
  23   1   1        0.15        9.16      4.53 o
 -21   2   1        0.71        4.59      4.51 o
 -20   2   1       36.75       38.42      4.75 o
 -19   2   1        2.62        1.17      5.06 o
 -18   2   1      239.02      229.84      5.92 o
 -17   2   1        2.70        3.82      3.91 o
 -16   2   1        0.14       -0.62      3.61 o
 -15   2   1       20.81       16.11      3.83 o
 -14   2   1       18.53       24.36      3.55 o
 -13   2   1        0.31        1.14      2.22 o
 -12   2   1        0.18        1.84      2.35 o
 -11   2   1        7.77        7.75      3.05 o
 -10   2   1       94.45       78.42      3.64 o
  -9   2   1      274.78      263.14      6.82 o
  -8   2   1        2.04        1.73      2.37 o
  -7   2   1      177.69      188.56      7.74 o
  -6   2   1      446.92      482.28      4.08 o
  -5   2   1      120.43      122.50      2.19 o
  -4   2   1      292.48      281.87      2.77 o
  -3   2   1     2100.19     2080.85     14.29 o
  -2   2   1      828.74      790.21      8.79 o
  -1   2   1      214.68      218.58      2.81 o
   0   2   1      147.57      123.09      1.38 o
   1   2   1       77.34       80.35      2.08 o
   2   2   1      312.53      319.31      2.86 o
   3   2   1      201.20      205.09      2.66 o
   4   2   1        2.38        1.27      0.96 o
   5   2   1       11.90        7.74      1.21 o
   6   2   1     1235.46     1150.05      8.57 o
   7   2   1      128.06      130.54      3.45 o
   8   2   1        7.32        4.86      2.22 o
   9   2   1      171.29      165.27      4.48 o
  10   2   1      465.58      493.60      5.91 o
  11   2   1       35.67       38.23      2.88 o
  12   2   1        0.14        1.72      3.21 o
  13   2   1       56.60       51.22      3.40 o
  14   2   1       44.96       45.38      3.29 o
  15   2   1        2.53        1.20      3.09 o
  16   2   1        7.84        9.37      3.24 o
  17   2   1      364.10      346.04      5.78 o
  18   2   1        4.95        3.91      3.66 o
  19   2   1      160.12      133.37      4.52 o
  20   2   1        0.89        1.43      5.39 o
  21   2   1      111.27       97.31      5.43 o
 -18   3   1       86.51       75.81      5.66 o
 -17   3   1        0.26        1.89      4.51 o
 -16   3   1       18.83       16.20      4.75 o
 -15   3   1        5.97        6.87      4.57 o
 -14   3   1       15.27       19.45      4.61 o
 -13   3   1       45.16       49.53      4.96 o
 -12   3   1       43.30       48.10      4.36 o
 -11   3   1       20.40       22.75      4.16 o
 -10   3   1        0.24        2.82      3.49 o
  -9   3   1       30.49       31.21      3.67 o
  -8   3   1       64.24       68.64      3.70 o
  -7   3   1        1.27        3.94      2.69 o
  -6   3   1       38.41       40.10      2.92 o
  -5   3   1      377.01      377.78      3.88 o
  -4   3   1       33.82       35.93      2.32 o
  -3   3   1      115.77      124.56      2.78 o
  -2   3   1       20.31       21.55      2.22 o
  -1   3   1       14.32       10.41      2.21 o
   0   3   1       97.63      117.33      2.71 o
   1   3   1        5.87        4.31      1.91 o
   2   3   1        3.06        1.78      2.48 o
   3   3   1        8.61        9.70      2.40 o
   4   3   1       93.05       97.70      3.14 o
   5   3   1       20.98       26.17      3.04 o
   6   3   1      114.07      111.99      5.04 o
   7   3   1        0.10       -0.76      3.57 o
   8   3   1        0.03        0.05      3.79 o
   9   3   1      129.45      142.84      5.06 o
  10   3   1       73.00       68.60      4.45 o
  11   3   1       29.82       29.31      4.46 o
  12   3   1       26.66       29.86      4.14 o
  13   3   1        0.00        4.09      4.20 o
  14   3   1        1.62        6.23      4.37 o
  15   3   1        0.08        2.24      4.29 o
  16   3   1        3.44        8.20      4.45 o
  17   3   1        3.06       10.73      4.57 o
 -11   4   1        0.01        3.28      5.12 o
 -10   4   1       36.60       34.62      5.08 o
  -9   4   1        0.61        5.15      6.60 o
  -8   4   1        8.08        9.15      4.40 o
  -7   4   1        0.31        3.69      4.81 o
  -6   4   1        7.97       13.66      4.34 o
  -5   4   1       19.44       16.20      4.57 o
  -4   4   1       45.29       61.26      5.41 o
  -3   4   1       34.86       39.65      4.81 o
  -2   4   1        7.15        9.31      4.92 o
  -1   4   1       62.29       55.78      5.02 o
   0   4   1        5.42        6.27      4.08 o
   1   4   1       11.99       14.72      3.69 o
   2   4   1        3.68        2.96      3.66 o
   3   4   1      161.96      151.07      5.09 o
   4   4   1        0.24        0.06      4.12 o
   5   4   1        0.92        4.94      3.93 o
   6   4   1       45.30       50.32      5.58 o
   7   4   1        4.05       12.77      4.62 o
   8   4   1       20.49       23.27      5.32 o
   9   4   1        0.13        8.91      5.00 o
  10   4   1        0.58        2.15      3.91 o
  11   4   1       27.10       27.24      4.22 o
 -23   0   2        0.00        9.43      4.93 o
 -22   0   2       13.27       20.60      4.70 o
 -21   0   2        0.47        4.94      4.35 o
 -20   0   2      168.24      193.39     18.37 o
 -19   0   2       76.47       90.10      6.04 o
 -18   0   2      384.87      435.93     10.24 o
 -17   0   2      291.94      269.90      8.30 o
 -16   0   2      541.21      493.24      9.82 o
 -15   0   2      253.78      236.29      7.21 o
 -14   0   2       27.97       15.88      4.22 o
 -13   0   2      367.68      333.88      7.26 o
 -12   0   2     1223.38     1260.22     12.10 o
 -11   0   2      523.87      376.95    138.31 o
 -10   0   2       45.43       61.11      4.67 o
  -9   0   2     3455.26     3904.19    110.91 o
  -8   0   2    21440.19    21741.22    167.92 o
  -7   0   2     7352.93     7522.10     79.01 o
  -6   0   2     7368.97     7265.29     45.54 o
  -5   0   2       48.89       55.05      2.05 o
  -4   0   2      103.43      109.36      4.65 o
  -3   0   2       99.12       96.58      4.97 o
  -2   0   2      395.49      468.42      2.30 o
   1   0   2      267.76      228.02     13.22 o
   2   0   2     1294.01     1265.06     31.30 o
   3   0   2      372.32      409.74      6.11 o
   4   0   2     1979.47     1973.87     24.85 o
   5   0   2      348.27      361.62      2.68 o
   6   0   2     1032.22     1109.22     16.96 o
   7   0   2      194.91      194.82      3.33 o
   8   0   2     1121.67     1111.71     10.96 o
   9   0   2       39.08       58.52      5.19 o
  10   0   2     1211.50     1244.78      9.17 o
  11   0   2      279.27      238.01      5.18 o
  12   0   2      957.32      912.95      8.82 o
  13   0   2       86.10       94.61      4.64 o
  14   0   2      209.51      220.68      5.77 o
  15   0   2     3134.55     3114.39     45.61 o
  16   0   2     1393.89     1356.08     14.41 o
  17   0   2      803.31      771.85     11.39 o
  18   0   2      624.49      597.38     13.08 o
  19   0   2       85.24      101.40      8.04 o
  20   0   2       28.27       17.82      5.92 o
  21   0   2      152.81      146.86      9.38 o
  22   0   2        9.93        5.87      6.45 o
  23   0   2       31.99       35.58      7.89 o
 -23   1   2        0.38        7.48      4.77 o
 -22   1   2        0.02       -0.55      4.52 o
 -21   1   2      150.97      161.37      5.23 o
 -20   1   2        3.18        6.77      3.38 o
 -19   1   2       90.94       98.43      4.42 o
 -18   1   2      122.27      131.03      4.55 o
 -17   1   2      130.29      133.90      5.67 o
 -16   1   2      137.03      103.16      5.98 o
 -15   1   2       74.87       78.62      4.99 o
 -14   1   2       94.85       84.69      4.59 o
 -13   1   2       54.43       61.31      2.40 o
 -12   1   2        1.74        0.91      1.74 o
 -11   1   2      121.18      124.15      2.88 o
 -10   1   2       48.40       50.73      2.17 o
  -9   1   2       21.00       16.29      1.33 o
  -8   1   2        2.16        7.40      1.25 o
  -7   1   2     1796.73     1833.76     19.67 o
  -6   1   2      584.00      587.68      5.34 o
  -5   1   2     1001.29     1220.83      8.90 o
  -4   1   2        1.83        0.85      1.44 o
  -3   1   2      147.48      141.36      2.39 o
  -2   1   2     9436.41     9045.17     47.13 o
  -1   1   2    14575.63    15086.90     67.61 o
   0   1   2     1501.33     1433.21      6.19 o
   1   1   2     2306.10     2370.44      8.95 o
   2   1   2      159.67      210.93      2.88 o
   3   1   2     7184.65     7274.69     49.88 o
   4   1   2     1324.27     1319.09      8.61 o
   5   1   2     2788.64     2700.65     10.58 o
   6   1   2     1754.11     1674.88      5.75 o
   7   1   2     1176.33     1246.58      5.60 o
   8   1   2      778.06      813.47      4.45 o
   9   1   2     1507.09     1507.55      6.58 o
  10   1   2     1172.35     1192.81      6.69 o
  11   1   2      343.33      336.17      5.82 o
  12   1   2       45.72       37.50      2.05 o
  13   1   2       55.79       54.50      4.70 o
  14   1   2        6.10        8.52      4.35 o
  15   1   2      122.92      119.93      5.40 o
  16   1   2      541.12      509.13     12.73 o
  17   1   2     1650.41     1619.97     11.12 o
  18   1   2      212.53      214.20      7.02 o
  19   1   2      421.76      413.86      9.01 o
  20   1   2       68.44       67.40      4.70 o
  21   1   2       25.70       18.12      3.97 o
  22   1   2        0.29        2.08      4.30 o
  23   1   2      318.29      337.25      9.08 o
 -21   2   2        2.02        4.33      5.10 o
 -20   2   2       18.71       11.63      5.04 o
 -19   2   2      144.58      136.26     10.16 o
 -18   2   2      310.62      315.71     14.10 o
 -17   2   2      216.76      220.31      6.85 o
 -16   2   2      339.91      322.57      6.21 o
 -15   2   2        1.71        1.72      3.56 o
 -14   2   2      233.14      226.25      7.22 o
 -13   2   2        0.82        2.33      2.39 o
 -12   2   2       29.87       34.75      2.64 o
 -11   2   2        5.75        5.47      2.29 o
 -10   2   2      166.96      159.42      3.38 o
  -9   2   2      421.65      417.66      5.28 o
  -8   2   2     1577.02     1466.20     17.38 o
  -7   2   2     1912.45     1970.20     31.79 o
  -6   2   2     2669.41     2724.36      8.83 o
  -5   2   2      282.28      254.15      2.83 o
  -4   2   2     1123.59     1127.42      5.00 o
  -3   2   2      507.29      490.61      6.25 o
  -2   2   2      511.65      509.11      3.90 o
  -1   2   2        2.00        3.43      0.92 o
   0   2   2     1194.70     1248.83      7.62 o
   1   2   2      756.80      777.93      3.27 o
   2   2   2      249.84      237.41      4.06 o
   3   2   2     1122.26     1069.08      6.73 o
   4   2   2       44.28       35.73      2.64 o
   5   2   2      260.06      259.27      4.40 o
   6   2   2        7.22        8.24      1.24 o
   7   2   2        0.26        1.14      1.24 o
   8   2   2       55.30       48.58      2.17 o
   9   2   2       96.36       90.75      3.05 o
  10   2   2       50.32       56.76      3.96 o
  11   2   2       68.37       67.36      3.32 o
  12   2   2      246.75      243.34      5.52 o
  13   2   2       21.88       26.57      3.21 o
  14   2   2       93.80       97.47      3.83 o
  15   2   2        2.61        3.46      3.25 o
  16   2   2      118.04      108.45      4.13 o
  17   2   2       46.85       50.88      3.77 o
  18   2   2       12.08       16.93      3.63 o
  19   2   2        0.44        2.48      3.57 o
  20   2   2      160.91      192.56      6.08 o
  21   2   2        0.50        1.76      5.33 o
 -17   3   2       45.16       53.91      5.79 o
 -16   3   2       31.52       33.77      4.30 o
 -15   3   2        7.68        5.74      3.48 o
 -14   3   2       49.53       53.87      4.16 o
 -13   3   2       13.91       15.26      3.69 o
 -12   3   2        7.85        8.87      3.75 o
 -11   3   2       59.19       63.01      4.14 o
 -10   3   2      144.52      140.71      4.43 o
  -9   3   2       12.30       14.20      3.34 o
  -8   3   2       95.42       94.36      4.01 o
  -7   3   2        9.55        8.57      2.18 o
  -6   3   2        1.39        3.17      2.16 o
  -5   3   2       88.57       80.63      2.60 o
  -4   3   2      127.98      123.98      2.82 o
  -3   3   2       22.80       19.48      2.28 o
  -2   3   2       13.13       14.16      2.24 o
  -1   3   2        4.48        4.30      1.99 o
   0   3   2       17.41       20.52      2.81 o
   1   3   2      145.59      142.92      3.32 o
   2   3   2       18.98       20.56      2.79 o
   3   3   2       40.38       38.19      2.89 o
   4   3   2       98.72       92.11      3.36 o
   5   3   2      611.70      597.56      5.74 o
   6   3   2      467.89      432.89      6.70 o
   7   3   2      225.31      220.41      6.27 o
   8   3   2      731.21      711.15      8.41 o
   9   3   2       56.76       61.47      4.69 o
  10   3   2      334.30      321.89      6.52 o
  11   3   2      114.55      118.14      5.29 o
  12   3   2       22.66       24.67      4.58 o
  13   3   2        0.65        5.92      4.21 o
  14   3   2      129.79      134.58      5.49 o
  15   3   2      169.44      182.03      6.13 o
  16   3   2       79.90       77.19      5.29 o
  17   3   2       84.39       96.84      5.97 o
 -11   4   2        5.93        9.67      5.03 o
 -10   4   2       56.25       56.80      5.27 o
  -9   4   2        2.63        9.70      5.21 o
  -8   4   2      228.97      214.93      6.84 o
  -7   4   2      151.97      166.59     12.29 o
  -6   4   2      174.72      199.78      8.95 o
  -5   4   2      230.07      194.62      6.18 o
  -4   4   2        1.03        6.02      4.23 o
  -3   4   2        2.94        4.53      4.38 o
  -2   4   2        0.00       -0.80      4.02 o
  -1   4   2       30.00       17.99      4.59 o
   0   4   2       53.82       50.31      5.12 o
   1   4   2       28.69       30.30      4.50 o
   2   4   2       99.92      100.80      4.83 o
   3   4   2       27.04       30.57      4.39 o
   4   4   2        4.24        5.56      3.42 o
   5   4   2       15.14       15.78      4.59 o
   6   4   2        1.20        4.00      4.59 o
   7   4   2        0.72        5.94      5.17 o
   8   4   2        2.91        7.18      4.30 o
   9   4   2        7.59       13.69      3.97 o
  10   4   2       14.16       17.84      4.21 o
  11   4   2        6.83       13.41      4.55 o
 -23   1   3        1.85        1.55      6.56 o
 -22   1   3        2.94        3.99      4.12 o
 -21   1   3        0.32        8.22      4.41 o
 -20   1   3        9.41        7.59      4.01 o
 -19   1   3        0.56        1.29      2.79 o
 -18   1   3       17.00       20.51      3.21 o
 -17   1   3        6.11       14.56      3.12 o
 -16   1   3        0.98        1.76      3.88 o
 -15   1   3       91.67      111.48      6.54 o
 -14   1   3       72.39       77.28      6.13 o
 -13   1   3      107.45      117.72      4.21 o
 -12   1   3      164.96      156.13      5.83 o
 -11   1   3       11.90       11.46      1.59 o
 -10   1   3     1284.22     1294.95     14.55 o
  -9   1   3       61.90       83.05      2.33 o
  -8   1   3        0.98        4.47      2.17 o
  -7   1   3       58.41       66.30      2.65 o
  -6   1   3       91.40      129.37      3.77 o
  -5   1   3     1514.29     1630.23     12.69 o
  -4   1   3      293.92      260.81      3.07 o
  -3   1   3       84.36       74.40      1.64 o
  -2   1   3        0.46        1.48      1.19 o
  -1   1   3     1323.38     1432.92      5.25 o
   0   1   3      293.93      269.41      1.51 o
   1   1   3      126.61      139.95      4.16 o
   2   1   3      266.60      214.01      4.02 o
   3   1   3      867.55      789.32     11.32 o
   4   1   3       69.76       50.05      1.05 o
   5   1   3     2066.05     2106.13      8.50 o
   6   1   3      119.11      138.70      1.94 o
   7   1   3       74.09       80.04      1.91 o
   8   1   3        5.90        9.07      1.94 o
   9   1   3      917.62      946.58      9.02 o
  10   1   3      221.70      204.66      3.39 o
  11   1   3       32.55       29.50      2.10 o
  12   1   3       15.72       10.89      1.75 o
  13   1   3      350.55      340.57      5.28 o
  14   1   3      304.10      300.20      9.10 o
  15   1   3      308.75      307.43      7.35 o
  16   1   3      233.03      222.02      7.92 o
  17   1   3        8.20       10.53      4.75 o
  18   1   3      134.97      134.63      6.70 o
  19   1   3       33.46       32.93      5.61 o
  20   1   3      138.27      124.86      6.42 o
  21   1   3       34.59       35.29      4.39 o
  22   1   3       16.43       20.65      4.15 o
 -21   2   3        5.71       12.27      4.31 o
 -20   2   3       25.23       19.40      4.82 o
 -19   2   3        1.56        5.08      4.89 o
 -18   2   3       11.95       18.63      5.93 o
 -17   2   3       69.51       61.21      5.08 o
 -16   2   3      307.04      278.92      7.34 o
 -15   2   3       92.80       88.36      5.84 o
 -14   2   3       77.97       83.25      5.16 o
 -13   2   3       30.78       30.85      3.03 o
 -12   2   3      315.35      322.14      4.99 o
 -11   2   3        1.57        2.64      2.46 o
 -10   2   3       11.74       11.73      2.35 o
  -9   2   3      142.59      148.11      3.05 o
  -8   2   3       56.44       58.33      2.91 o
  -7   2   3        4.63        2.59      1.85 o
  -6   2   3      206.87      189.22      2.94 o
  -5   2   3       39.10       23.56      1.87 o
  -4   2   3      309.29      310.28      4.02 o
  -3   2   3      844.45      792.41      5.81 o
  -2   2   3      516.26      518.67      5.90 o
  -1   2   3      240.02      240.34      3.17 o
   0   2   3        1.59        2.23      1.45 o
   1   2   3      435.58      418.39      4.97 o
   2   2   3      158.15      168.13      3.33 o
   3   2   3        0.37        1.72      2.34 o
   4   2   3       45.93       46.81      3.14 o
   5   2   3        6.80        8.00      1.47 o
   6   2   3      391.81      354.78      7.94 o
   7   2   3        1.13        2.46      1.03 o
   8   2   3       96.61       85.97      3.00 o
   9   2   3      285.90      281.43      4.08 o
  10   2   3      130.09      136.45      3.56 o
  11   2   3       47.41       49.00      3.12 o
  12   2   3      456.59      428.97      5.32 o
  13   2   3        5.32       10.84      3.14 o
  14   2   3       71.63       60.58      3.39 o
  15   2   3       68.81       67.33      3.73 o
  16   2   3       48.51       46.80      3.66 o
  17   2   3        0.93        4.47      3.18 o
  18   2   3       49.16       51.23      3.72 o
  19   2   3        0.26        3.24      5.03 o
  20   2   3        6.96        3.05      5.51 o
 -17   3   3        1.14        1.16      4.40 o
 -16   3   3       18.97       25.44      4.61 o
 -15   3   3        2.31        6.09      4.98 o
 -14   3   3       55.50       61.27      5.39 o
 -13   3   3        8.14        7.15      4.59 o
 -12   3   3       10.93       11.63      2.73 o
 -11   3   3        8.61       10.97      3.01 o
 -10   3   3        5.52        9.55      3.32 o
  -9   3   3        5.14        9.31      2.69 o
  -8   3   3       25.82       26.80      2.78 o
  -7   3   3       61.52       53.06      2.53 o
  -6   3   3       14.74       23.50      2.28 o
  -5   3   3       35.40       34.38      2.36 o
  -4   3   3      649.34      632.68      5.00 o
  -3   3   3       38.48       26.54      2.30 o
  -2   3   3        3.06        6.03      2.17 o
  -1   3   3       14.79       11.53      3.21 o
   0   3   3       20.67       13.15      2.80 o
   1   3   3       13.59       17.59      2.88 o
   2   3   3      142.75      163.66      3.97 o
   3   3   3      245.46      245.14      4.34 o
   4   3   3       83.32       94.29      3.47 o
   5   3   3        0.13        4.56      3.46 o
   6   3   3        4.64       10.81      3.31 o
   7   3   3        8.17       13.32      3.92 o
   8   3   3        2.98        1.12      4.03 o
   9   3   3        6.20        7.48      4.45 o
  10   3   3        2.00        5.76      4.18 o
  11   3   3        9.52       14.04      4.48 o
  12   3   3      188.39      193.75      6.15 o
  13   3   3       37.04       48.66      4.59 o
  14   3   3       11.03       14.89      4.46 o
  15   3   3        0.15        3.28      4.12 o
  16   3   3        4.18        7.21      4.63 o
  17   3   3        4.02       10.08      4.76 o
 -10   4   3       39.73       45.96      5.88 o
  -9   4   3       59.17       56.14      5.79 o
  -8   4   3        0.01        4.81      6.26 o
  -7   4   3      283.17      263.43      8.31 o
  -6   4   3       11.53       13.24      5.89 o
  -5   4   3      119.00      111.12      7.34 o
  -4   4   3        7.23        5.55      5.45 o
  -3   4   3       68.42       64.03      4.91 o
  -2   4   3        0.04        1.51      4.25 o
  -1   4   3       23.37       27.12      4.30 o
   0   4   3        0.14        2.43      4.04 o
   1   4   3        4.56        3.19      4.29 o
   2   4   3        7.35        5.42      4.33 o
   3   4   3        3.08        6.55      3.62 o
   4   4   3       84.19       73.15      3.93 o
   5   4   3       16.25       12.72      4.48 o
   6   4   3        0.02        1.77      5.84 o
   7   4   3        5.99        9.66      3.91 o
   8   4   3        2.17        3.13      3.76 o
   9   4   3       13.58       11.88      4.13 o
  10   4   3       20.46       20.88      4.96 o
 -23   0   4       31.67       24.18      9.06 o
 -22   0   4      338.09      327.37     13.86 o
 -21   0   4        7.74        6.63      7.34 o
 -20   0   4       89.14       77.25      9.81 o
 -19   0   4        9.28       11.98      4.05 o
 -18   0   4      550.96      474.08      7.80 o
 -17   0   4        0.41        5.04      3.65 o
 -16   0   4      373.83      389.20      8.45 o
 -15   0   4     1647.22     1612.07     17.16 o
 -14   0   4     1258.19     1236.55     10.01 o
 -13   0   4      623.94      650.00     11.08 o
 -12   0   4       59.26       68.14      3.43 o
 -11   0   4      590.12      694.39     15.95 o
 -10   0   4       31.13       28.28      2.47 o
  -9   0   4     1164.95     1343.44      5.81 o
  -8   0   4     2210.82     2509.89     33.96 o
  -7   0   4        2.41       -0.02      1.34 o
  -6   0   4      172.34      171.71      1.96 o
  -5   0   4     1598.64     1604.65     10.53 o
  -4   0   4     1039.61     1001.67     13.80 o
  -3   0   4     1979.76     2046.43     26.59 o
  -2   0   4      590.24      631.95      9.71 o
  -1   0   4      476.98      519.48      6.87 o
   0   0   4     4014.21     4065.85    116.85 o
   1   0   4    10631.28    10441.42     98.62 o
   2   0   4     2281.61     2444.30     52.10 o
   3   0   4     3001.92     3105.45     35.26 o
   4   0   4      123.87      137.37      4.05 o
   5   0   4      617.38      521.58      2.64 o
   6   0   4       33.97       28.70      1.70 o
   7   0   4     7590.96     8421.33    109.29 o
   8   0   4      989.97     1104.63      6.20 o
   9   0   4      141.61      195.33      3.00 o
  10   0   4        0.27        0.81      0.94 o
  11   0   4       67.45       57.80      1.88 o
  12   0   4       36.17       30.25      2.54 o
  13   0   4      396.73      436.34      4.07 o
  14   0   4        0.01        1.44      1.69 o
  15   0   4      276.76      281.41      8.09 o
  16   0   4     1094.08     1085.99     11.68 o
  17   0   4      125.55      132.75      7.84 o
  18   0   4      406.56      427.93     16.16 o
  19   0   4       31.73       26.57      5.12 o
  20   0   4       47.19       48.77      5.38 o
  21   0   4        0.39        5.12      5.27 o
  22   0   4      565.91      559.51     14.62 o
  23   0   4      115.29      121.99      9.92 o
 -22   1   4        0.01       -0.10      5.82 o
 -21   1   4       45.00       39.72      4.23 o
 -20   1   4       46.19       50.09      4.55 o
 -19   1   4        1.12        3.94      3.78 o
 -18   1   4       16.64       20.11      3.34 o
 -17   1   4      405.19      361.97      5.01 o
 -16   1   4       63.06       71.63      3.20 o
 -15   1   4        6.22        6.56      3.59 o
 -14   1   4       44.06       40.94      2.56 o
 -13   1   4       66.34       77.47      3.39 o
 -12   1   4      137.23      138.55      3.76 o
 -11   1   4      237.74      272.43      3.87 o
 -10   1   4      177.53      164.91      3.40 o
  -9   1   4     1451.56     1466.53      6.16 o
  -8   1   4      861.15      862.24      4.73 o
  -7   1   4     2801.34     2792.05     15.72 o
  -6   1   4      306.23      303.13      2.54 o
  -5   1   4      420.49      391.18      4.12 o
  -4   1   4       55.73       68.10      1.76 o
  -3   1   4     2052.35     2155.64     10.62 o
  -2   1   4     2183.42     2049.33      7.49 o
  -1   1   4     4474.94     4467.83     16.68 o
   0   1   4     5626.08     5808.50     46.63 o
   1   1   4     1164.42     1225.00     19.65 o
   2   1   4     3892.21     4012.97     38.12 o
   3   1   4     4217.03     4332.44     18.11 o
   4   1   4        0.01        0.40      0.93 o
   5   1   4      157.01      151.68      1.63 o
   6   1   4      693.55      727.20      4.54 o
   7   1   4        5.42        5.37      1.51 o
   8   1   4     1344.58     1330.05      9.98 o
   9   1   4     2339.09     2417.02      6.77 o
  10   1   4      711.86      679.02      3.92 o
  11   1   4     3172.56     3156.99     29.20 o
  12   1   4      123.91      121.36      3.17 o
  13   1   4      950.48      869.81      6.28 o
  14   1   4       10.28       16.83      5.01 o
  15   1   4     1126.78     1009.24     11.51 o
  16   1   4       55.52       61.00      5.47 o
  17   1   4      387.27      377.55     12.93 o
  18   1   4       27.07       32.92      5.57 o
  19   1   4        1.43        1.85      4.54 o
  20   1   4       34.12       32.56      5.54 o
  21   1   4       10.06        7.60      4.52 o
  22   1   4       31.92       35.33      4.98 o
 -21   2   4        5.87        9.30      3.76 o
 -20   2   4        3.10        8.67      3.59 o
 -19   2   4       27.22       26.43      3.73 o
 -18   2   4        7.52        8.47      3.40 o
 -17   2   4       13.95       16.02      3.49 o
 -16   2   4      144.58      165.22      7.82 o
 -15   2   4      284.05      294.33      5.23 o
 -14   2   4      388.78      371.33      5.65 o
 -13   2   4      412.27      403.55      5.20 o
 -12   2   4      531.32      517.51      5.00 o
 -11   2   4      120.86      127.32      3.18 o
 -10   2   4      138.12      153.01      3.26 o
  -9   2   4       18.30       18.26      2.53 o
  -8   2   4      152.12      183.85      3.19 o
  -7   2   4      803.92      874.88      7.53 o
  -6   2   4       30.45       21.66      1.95 o
  -5   2   4      196.98      178.84      2.58 o
  -4   2   4      839.71      797.19      4.41 o
  -3   2   4     1923.26     1983.29     18.41 o
  -2   2   4       36.32       43.79      2.38 o
  -1   2   4        1.78        1.91      0.84 o
   0   2   4      179.37      162.26      5.14 o
   1   2   4      522.60      544.34     10.42 o
   2   2   4       22.61       25.92      3.02 o
   3   2   4      700.18      712.61      6.25 o
   4   2   4      261.74      283.16      3.94 o
   5   2   4        3.09        2.05      1.11 o
   6   2   4       33.94       42.91      2.84 o
   7   2   4      218.32      235.40      4.83 o
   8   2   4       61.68       63.05      4.11 o
   9   2   4      196.00      198.48      5.20 o
  10   2   4       62.86       69.30      4.44 o
  11   2   4       37.85       50.54      4.45 o
  12   2   4      514.29      513.83      7.22 o
  13   2   4        3.20        2.08      3.82 o
  14   2   4       25.27       31.63      4.18 o
  15   2   4       75.42       78.23      4.42 o
  16   2   4        5.33       14.09      4.13 o
  17   2   4       39.95       40.07      4.47 o
  18   2   4       46.27       41.26      5.81 o
  19   2   4        0.06        5.71      5.34 o
  20   2   4        1.53        2.54      4.99 o
 -17   3   4        9.13        5.24      4.81 o
 -16   3   4        8.44       16.21      5.07 o
 -15   3   4      102.42       92.79      6.58 o
 -14   3   4       71.04       69.62      5.10 o
 -13   3   4        1.26        1.47      4.18 o
 -12   3   4       20.12       21.82      3.55 o
 -11   3   4       17.29       20.12      3.12 o
 -10   3   4        9.72        6.62      2.85 o
  -9   3   4        0.98        1.80      3.21 o
  -8   3   4        4.43        6.55      2.63 o
  -7   3   4      740.73      753.55      6.20 o
  -6   3   4       13.68       16.46      2.86 o
  -5   3   4       83.47       88.94      3.54 o
  -4   3   4      136.01      113.38      3.67 o
  -3   3   4      404.46      387.42      5.24 o
  -2   3   4      272.68      257.74      4.66 o
  -1   3   4      837.27      833.31      7.05 o
   0   3   4      738.38      710.69      9.86 o
   1   3   4     1051.55     1051.99     12.93 o
   2   3   4      450.08      443.58     10.60 o
   3   3   4      125.32      117.19      3.70 o
   4   3   4        7.64        9.47      3.17 o
   5   3   4       81.68       81.94      4.04 o
   6   3   4      170.30      158.48      4.42 o
   7   3   4       46.24       48.37      3.68 o
   8   3   4       32.36       41.63      4.83 o
   9   3   4      440.19      455.07      7.69 o
  10   3   4       75.78       63.90      4.93 o
  11   3   4      185.25      184.73      5.81 o
  12   3   4      192.86      193.64      6.00 o
  13   3   4        6.95        3.18      3.99 o
  14   3   4       32.77       40.15      4.79 o
  15   3   4       15.90       18.38      5.04 o
  16   3   4       12.20       18.08      5.07 o
  17   3   4       48.54       56.80      5.64 o
 -10   4   4       58.50       56.84      5.56 o
  -9   4   4       55.80       52.00      7.22 o
  -8   4   4        3.51        8.48      6.56 o
  -7   4   4       32.97       37.76      6.62 o
  -6   4   4      119.65      108.48      7.76 o
  -5   4   4       34.91       38.36      6.72 o
  -4   4   4        3.11        4.83      5.71 o
  -3   4   4       13.60       14.59      4.20 o
  -2   4   4        0.03        4.39      4.01 o
  -1   4   4        6.72        9.03      4.60 o
   0   4   4       18.03       17.50      4.71 o
   1   4   4        3.84        8.10      4.29 o
   2   4   4        2.51        9.63      4.77 o
   3   4   4       40.95       36.55      4.15 o
   4   4   4       24.17       18.08      3.72 o
   5   4   4        3.81        5.74      3.41 o
   6   4   4       30.18       33.49      4.21 o
   7   4   4       11.71        9.61      4.98 o
   8   4   4       39.00       37.48      5.30 o
   9   4   4        1.02        0.06      4.74 o
 -22   1   5        3.04        4.61      6.31 o
 -21   1   5        6.47        2.88      6.00 o
 -20   1   5      107.61       95.30      6.83 o
 -19   1   5       61.78       61.67      4.30 o
 -18   1   5        7.68       10.49      3.16 o
 -17   1   5      507.62      476.37      7.06 o
 -16   1   5       39.96       30.71      2.42 o
 -15   1   5       71.14       60.94      2.60 o
 -14   1   5        0.33        1.11      1.75 o
 -13   1   5      189.91      179.84      4.79 o
 -12   1   5      191.29      198.53      3.48 o
 -11   1   5        9.37        5.85      2.12 o
 -10   1   5      393.25      414.17      4.28 o
  -9   1   5        2.56        3.67      1.84 o
  -8   1   5       24.23       21.91      1.94 o
  -7   1   5       65.48       76.98      1.70 o
  -6   1   5        5.97        3.50      1.30 o
  -5   1   5       26.62       31.93      1.45 o
  -4   1   5      207.77      214.52      3.40 o
  -3   1   5       44.71       54.71      1.72 o
  -2   1   5     1224.46     1238.41      4.35 o
  -1   1   5      226.90      279.87      2.87 o
   0   1   5      745.22      707.46      6.33 o
   1   1   5      574.66      590.12      3.85 o
   2   1   5        2.75        1.01      1.37 o
   3   1   5      158.25      127.19      3.08 o
   4   1   5       21.21       25.35      2.30 o
   5   1   5     3007.13     3054.97     15.44 o
   6   1   5       33.45       27.69      1.26 o
   7   1   5       45.36       49.13      2.15 o
   8   1   5      888.83      969.62      6.79 o
   9   1   5      100.04      107.30      1.98 o
  10   1   5      111.75      107.53      1.95 o
  11   1   5        7.78        4.71      1.99 o
  12   1   5       23.69       23.72      2.19 o
  13   1   5      249.82      224.34      3.31 o
  14   1   5       98.93      107.44      2.78 o
  15   1   5      162.90      136.24      4.48 o
  16   1   5       75.84       80.38      5.87 o
  17   1   5       25.08       29.77      5.17 o
  18   1   5       10.91        8.80      4.72 o
  19   1   5        0.84        3.28      4.75 o
  20   1   5       96.66       99.61      6.45 o
  21   1   5        0.51        2.87      4.61 o
  22   1   5        0.04        4.14      5.58 o
 -20   2   5        5.92        9.94      3.88 o
 -19   2   5        0.51        4.32      3.61 o
 -18   2   5        3.65        5.52      3.60 o
 -17   2   5       47.43       53.45      3.87 o
 -16   2   5       25.54       24.67      3.45 o
 -15   2   5        3.35        2.82      3.22 o
 -14   2   5       71.30       68.97      3.01 o
 -13   2   5       48.68       53.03      2.97 o
 -12   2   5        2.25        5.32      2.63 o
 -11   2   5      109.43       89.82      3.11 o
 -10   2   5        2.38        1.69      2.52 o
  -9   2   5       30.79       25.05      2.55 o
  -8   2   5        9.68        8.89      2.36 o
  -7   2   5       13.36       14.95      1.70 o
  -6   2   5       76.45       91.03      2.17 o
  -5   2   5       94.99       96.36      2.21 o
  -4   2   5       47.34       39.67      2.64 o
  -3   2   5       21.70       13.96      2.36 o
  -2   2   5       77.38       82.50      3.33 o
  -1   2   5      723.97      647.69     14.83 o
   0   2   5        5.36       12.03      1.46 o
   1   2   5      468.66      444.93      5.25 o
   2   2   5      271.32      277.55      4.62 o
   3   2   5        1.72        1.75      2.82 o
   4   2   5      183.84      189.17      4.12 o
   5   2   5      102.71      111.28      3.28 o
   6   2   5       59.31       70.09      3.15 o
   7   2   5       79.06       92.42      3.13 o
   8   2   5       12.08       14.55      2.69 o
   9   2   5       89.52       88.64      4.38 o
  10   2   5        3.09        4.80      3.66 o
  11   2   5       19.64       21.07      3.89 o
  12   2   5       61.61       59.32      4.22 o
  13   2   5      516.73      520.02      7.46 o
  14   2   5       26.48       23.83      3.91 o
  15   2   5        1.29        4.08      4.11 o
  16   2   5       39.78       42.13      4.25 o
  17   2   5        4.88       11.29      5.58 o
  18   2   5        1.70        6.06      5.82 o
  19   2   5       55.79       52.00      6.57 o
  20   2   5       25.36       29.79      6.75 o
 -17   3   5        4.65        2.81      5.55 o
 -16   3   5        1.44        5.47      5.13 o
 -15   3   5       13.60       15.33      5.96 o
 -14   3   5        8.56        8.97      5.13 o
 -13   3   5       19.30       13.46      3.68 o
 -12   3   5       14.40       10.42      3.77 o
 -11   3   5       14.77       12.24      3.25 o
 -10   3   5      113.13      108.59      3.54 o
  -9   3   5       10.74       12.26      2.64 o
  -8   3   5       41.65       49.69      2.86 o
  -7   3   5      111.22      136.66      4.49 o
  -6   3   5       63.23       71.98      4.59 o
  -5   3   5      412.71      420.61      5.36 o
  -4   3   5      110.83      125.55      3.88 o
  -3   3   5        5.50        8.46      3.18 o
  -2   3   5      103.39      105.49      3.94 o
  -1   3   5        6.65        7.52      2.84 o
   0   3   5       32.18       26.81      3.61 o
   1   3   5       11.72       13.11      3.21 o
   2   3   5       69.28       72.49      3.61 o
   3   3   5        5.55        6.02      3.50 o
   4   3   5        8.99       10.33      3.75 o
   5   3   5       43.02       46.39      3.67 o
   6   3   5        0.34        2.46      3.36 o
   7   3   5       56.07       50.02      3.70 o
   8   3   5        9.70       10.96      4.25 o
   9   3   5        0.03        5.53      4.17 o
  10   3   5      388.55      388.84      7.23 o
  11   3   5      146.25      149.76      6.74 o
  12   3   5       51.02       53.27      5.25 o
  13   3   5       56.16       59.07      5.29 o
  14   3   5      110.36      110.69      5.49 o
  15   3   5        2.30        3.83      4.68 o
  16   3   5        9.69       12.23      4.62 o
  -9   4   5        7.96        5.59      4.91 o
  -8   4   5        7.15        6.65      6.96 o
  -7   4   5       36.96       30.30      6.84 o
  -6   4   5      310.29      276.94      9.36 o
  -5   4   5       69.22       61.44      7.38 o
  -4   4   5       26.85       28.82      7.16 o
  -3   4   5        0.63        2.63      5.86 o
  -2   4   5       26.75       26.18      4.69 o
  -1   4   5        5.21       13.13      4.55 o
   0   4   5        2.32        6.58      4.84 o
   1   4   5       33.04       33.04      4.87 o
   2   4   5        1.40        4.20      3.23 o
   3   4   5      122.24      122.11      4.50 o
   4   4   5        6.73        7.60      3.83 o
   5   4   5        5.57        9.93      3.72 o
   6   4   5        6.66        5.31      5.19 o
   7   4   5        0.88        2.77      5.35 o
   8   4   5       37.73       49.65      5.22 o
   9   4   5       89.84       91.08      5.52 o
 -22   0   6       53.39       74.27     10.28 o
 -21   0   6      113.55       99.59      8.68 o
 -20   0   6       13.03        8.16      7.88 o
 -19   0   6      146.20      146.20     10.31 o
 -18   0   6      559.99      522.86     14.21 o
 -17   0   6      188.70      184.17      9.66 o
 -16   0   6        2.31        1.24      7.43 o
 -15   0   6      167.54      155.99      4.62 o
 -14   0   6       10.13        8.50      2.06 o
 -13   0   6      914.40      973.58      7.07 o
 -12   0   6      340.33      340.48      3.63 o
 -11   0   6      363.37      442.89      9.32 o
 -10   0   6      306.63      271.84      3.08 o
  -9   0   6        0.63        2.64      1.26 o
  -8   0   6      516.98      561.24      3.94 o
  -7   0   6     1496.32     1362.11     34.84 o
  -6   0   6        4.39        6.41      2.13 o
  -5   0   6       87.82       81.18      2.39 o
  -4   0   6     1656.50     1722.77      7.19 o
  -3   0   6     2757.95     3474.90     36.27 o
  -2   0   6      257.36      304.67     16.82 o
  -1   0   6     1383.77     1387.22      8.58 o
   0   0   6     4217.86     4407.62     37.64 o
   1   0   6        0.38        2.42      2.65 o
   2   0   6     1412.13     1640.45     35.98 o
   3   0   6       23.57       14.67      2.68 o
   4   0   6        6.35       14.99      2.84 o
   5   0   6     1290.23     1375.35      8.32 o
   6   0   6       61.21      106.65      2.24 o
   7   0   6     1403.32     1272.36     10.64 o
   8   0   6     2577.26     2832.60     11.83 o
   9   0   6       34.34       31.05      2.59 o
  10   0   6     2741.02     2964.96     23.12 o
  11   0   6       84.14       89.30      2.75 o
  12   0   6       22.33       18.66      4.53 o
  13   0   6       10.47        8.30      4.09 o
  14   0   6      315.14      313.65      7.13 o
  15   0   6      980.91      935.75     11.04 o
  16   0   6     2159.83     2031.10     17.58 o
  17   0   6      161.49      157.65      6.47 o
  18   0   6        3.66        6.39      4.79 o
  19   0   6      283.85      276.98      7.68 o
  20   0   6       27.84       33.95      5.61 o
  21   0   6       37.12       46.97      6.08 o
  22   0   6      152.08      156.14      7.19 o
 -22   1   6        0.74       11.34      6.42 o
 -21   1   6       29.03       23.20      6.44 o
 -20   1   6        5.81        7.30      8.57 o
 -19   1   6       80.62       76.29      6.47 o
 -18   1   6        0.17        0.86      6.11 o
 -17   1   6       21.55       25.34      3.12 o
 -16   1   6       95.77      108.69      3.57 o
 -15   1   6      292.84      317.18      5.93 o
 -14   1   6      257.10      257.13      3.69 o
 -13   1   6       65.01       57.10      2.11 o
 -12   1   6        9.40       12.14      1.69 o
 -11   1   6       11.83       14.51      2.25 o
 -10   1   6      636.12      634.21     12.47 o
  -9   1   6      750.76      722.75      5.32 o
  -8   1   6     1545.98     1533.80     16.47 o
  -7   1   6     1086.30     1209.62      8.66 o
  -6   1   6     2055.80     2198.43     11.55 o
  -5   1   6     5546.32     5569.27     26.67 o
  -4   1   6      372.80      345.92      2.76 o
  -3   1   6      406.90      446.90      2.66 o
  -2   1   6     1416.63     1598.34      4.80 o
  -1   1   6     1465.70     1612.54      8.77 o
   0   1   6      262.97      294.54      3.20 o
   1   1   6     1853.65     2004.87      6.70 o
   2   1   6     1316.91     1374.74      8.62 o
   3   1   6     1350.31     1378.10      5.78 o
   4   1   6     2246.35     2285.16      7.43 o
   5   1   6     1701.22     1703.41     16.37 o
   6   1   6        0.06        1.80      1.35 o
   7   1   6      259.99      277.26      2.98 o
   8   1   6      251.30      238.68      3.36 o
   9   1   6       93.70      102.11      3.11 o
  10   1   6        2.47        1.80      2.25 o
  11   1   6        9.97       12.11      2.38 o
  12   1   6      209.87      198.34      3.16 o
  13   1   6       17.58       19.61      2.24 o
  14   1   6      153.31      162.90      3.10 o
  15   1   6       45.89       42.85      3.63 o
  16   1   6       69.21       75.98      5.40 o
  17   1   6       23.25       25.06      3.71 o
  18   1   6       19.71       30.60      5.62 o
  19   1   6        2.65        7.75      5.24 o
  20   1   6       11.84       11.64      4.99 o
  21   1   6       42.45       45.50      4.78 o
 -20   2   6       38.91       43.29      5.71 o
 -19   2   6      180.52      190.28      7.77 o
 -18   2   6       42.49       47.65      3.81 o
 -17   2   6        8.25        7.25      3.36 o
 -16   2   6       44.15       35.56      3.58 o
 -15   2   6      173.82      178.63      4.65 o
 -14   2   6        5.56        5.70      2.57 o
 -13   2   6      100.78       92.11      3.21 o
 -12   2   6        7.59        6.14      2.60 o
 -11   2   6       22.97       18.40      2.64 o
 -10   2   6        1.42        2.99      2.57 o
  -9   2   6      366.29      379.57      6.42 o
  -8   2   6      793.26      789.96     10.91 o
  -7   2   6      451.96      436.36      3.88 o
  -6   2   6        1.22        7.32      1.84 o
  -5   2   6      676.62      695.10      5.11 o
  -4   2   6      108.62      103.78      2.64 o
  -3   2   6       54.81       56.17      2.20 o
  -2   2   6       59.34       56.56      2.15 o
  -1   2   6      103.58       91.67      4.06 o
   0   2   6      304.12      323.25     16.90 o
   1   2   6        6.26        4.47      0.79 o
   2   2   6       13.23       12.66      1.31 o
   3   2   6      142.80      129.32      4.27 o
   4   2   6       48.60       48.16      3.60 o
   5   2   6      745.38      723.57      6.54 o
   6   2   6      440.49      461.08      5.55 o
   7   2   6        6.62        7.52      2.96 o
   8   2   6      194.24      206.56      3.81 o
   9   2   6       88.90       77.78      4.34 o
  10   2   6      421.17      384.90      6.44 o
  11   2   6       19.42       15.71      4.05 o
  12   2   6      286.68      292.90      6.03 o
  13   2   6      161.19      157.79      5.38 o
  14   2   6      460.78      438.49      7.07 o
  15   2   6       22.98       20.93      4.34 o
  16   2   6      610.08      635.21     11.22 o
  17   2   6      369.73      357.84      8.95 o
  18   2   6      133.82      150.40      7.49 o
  19   2   6      168.06      164.50      7.85 o
 -16   3   6       37.98       47.20      6.04 o
 -15   3   6       55.82       72.06     10.56 o
 -14   3   6       77.28       78.89      6.27 o
 -13   3   6       59.61       60.10      4.44 o
 -12   3   6       10.98        9.37      3.21 o
 -11   3   6       15.41       16.80      2.88 o
 -10   3   6      163.14      168.06      5.48 o
  -9   3   6       67.48       68.47      3.68 o
  -8   3   6     1160.36     1147.49     11.33 o
  -7   3   6      753.78      742.06     10.40 o
  -6   3   6      127.99      124.58      4.39 o
  -5   3   6      664.27      602.05      8.98 o
  -4   3   6       16.94       14.30      3.13 o
  -3   3   6       19.81       15.91      3.13 o
  -2   3   6       52.16       55.09      3.71 o
  -1   3   6        0.14        3.05      3.33 o
   0   3   6      167.61      161.72      4.28 o
   1   3   6      142.18      128.68      4.34 o
   2   3   6        2.58        6.87      3.85 o
   3   3   6      634.89      618.99      7.55 o
   4   3   6       32.73       34.02      3.90 o
   5   3   6      141.60      136.92      4.88 o
   6   3   6      365.74      349.50      6.27 o
   7   3   6       58.10       57.61      4.30 o
   8   3   6       44.83       56.34     11.43 o
   9   3   6       80.85       73.36      4.71 o
  10   3   6        4.40        9.81      4.42 o
  11   3   6      244.17      268.88      7.02 o
  12   3   6        0.35        3.84      4.42 o
  13   3   6        7.70        9.67      4.91 o
  14   3   6        1.29        4.89      5.12 o
  15   3   6       31.68       25.47      4.99 o
  -8   4   6        4.64        6.10      5.12 o
  -7   4   6        1.67        7.99      4.77 o
  -6   4   6      159.26      169.05      8.32 o
  -5   4   6       10.87       12.76      6.98 o
  -4   4   6        1.79        7.82      5.46 o
  -3   4   6        7.24        4.29      6.23 o
  -2   4   6       59.42       61.17      7.06 o
  -1   4   6        5.92        5.90      4.70 o
   0   4   6        0.39        3.77      3.74 o
   1   4   6       12.45        9.09      4.36 o
   2   4   6        0.44        4.15      3.83 o
   3   4   6        5.82        8.44      3.45 o
   4   4   6        2.11        3.23      4.45 o
   5   4   6       84.19       80.84      6.27 o
   6   4   6       19.87       19.58      5.24 o
   7   4   6        0.04        3.17      5.44 o
   8   4   6       87.98       88.14      7.31 o
 -21   1   7       32.18       35.58      6.13 o
 -20   1   7        2.27        7.94      5.69 o
 -19   1   7        7.26        9.34      5.30 o
 -18   1   7       15.00       19.73      5.84 o
 -17   1   7      108.51       96.50      5.90 o
 -16   1   7       11.51       10.23      3.67 o
 -15   1   7        4.84        5.60      2.68 o
 -14   1   7        2.79        4.64      2.24 o
 -13   1   7       36.83       33.22      2.59 o
 -12   1   7        0.96        2.53      2.34 o
 -11   1   7       75.35       67.37      1.73 o
 -10   1   7       48.77       41.84      2.51 o
  -9   1   7       25.83       21.51      1.76 o
  -8   1   7       86.29       86.09      2.64 o
  -7   1   7      229.99      223.58      4.19 o
  -6   1   7       32.55       40.31      2.59 o
  -5   1   7       92.96      102.95      2.24 o
  -4   1   7        0.01        0.91      1.25 o
  -3   1   7       61.96       71.00      1.60 o
  -2   1   7     2500.83     2722.95     15.46 o
  -1   1   7       20.34       19.29      2.00 o
   0   1   7      387.39      420.55      4.52 o
   1   1   7      282.80      280.28      3.25 o
   2   1   7      356.56      386.64      3.66 o
   3   1   7      287.33      249.92      3.18 o
   4   1   7       92.48       96.81      2.46 o
   5   1   7       28.22       20.91      2.20 o
   6   1   7        0.59       -0.16      2.03 o
   7   1   7       22.48       18.09      1.37 o
   8   1   7       25.91       26.94      2.47 o
   9   1   7        3.74        3.35      2.36 o
  10   1   7        9.65       13.11      2.48 o
  11   1   7        0.79        2.29      2.46 o
  12   1   7       52.67       60.65      3.34 o
  13   1   7      215.94      198.84      3.86 o
  14   1   7       13.44       11.95      3.46 o
  15   1   7      163.33      154.08      4.94 o
  16   1   7        4.76        6.18      3.48 o
  17   1   7       14.24       19.33      3.89 o
  18   1   7        0.07        1.48      5.14 o
  19   1   7        3.95        2.95      4.91 o
  20   1   7       10.86       17.16      5.23 o
  21   1   7       10.15       11.69      4.89 o
 -19   2   7       14.26       18.90      5.87 o
 -18   2   7       19.00       15.28      4.24 o
 -17   2   7        1.76        4.58      3.13 o
 -16   2   7        0.98        2.41      3.22 o
 -15   2   7        1.43        1.01      2.43 o
 -14   2   7       39.46       39.14      2.96 o
 -13   2   7       93.91       99.16      3.30 o
 -12   2   7       44.49       48.59      2.93 o
 -11   2   7       56.36       53.01      3.00 o
 -10   2   7      211.86      200.33      3.77 o
  -9   2   7      198.75      187.81      3.65 o
  -8   2   7      349.31      337.17      4.76 o
  -7   2   7       10.82       11.03      2.77 o
  -6   2   7       30.55       33.49      1.97 o
  -5   2   7       81.07       80.74      2.92 o
  -4   2   7       25.95       28.40      2.39 o
  -3   2   7        0.30        1.46      1.87 o
  -2   2   7       57.73       57.06      2.20 o
  -1   2   7        2.09        5.46      2.93 o
   0   2   7      331.57      347.48      5.12 o
   1   2   7       91.23       80.55      5.75 o
   2   2   7        3.35        4.23      3.22 o
   3   2   7        7.51       14.76      3.67 o
   4   2   7      696.76      694.17      7.20 o
   5   2   7       52.50       58.38      3.44 o
   6   2   7       11.44       13.13      3.16 o
   7   2   7        3.10        6.35      2.99 o
   8   2   7       78.40       77.57      5.33 o
   9   2   7       11.58       15.97      5.24 o
  10   2   7       11.54       10.28      5.35 o
  11   2   7       26.59       30.24      4.14 o
  12   2   7       85.21       76.78      4.24 o
  13   2   7       43.81       42.20      4.16 o
  14   2   7       53.16       44.13      4.20 o
  15   2   7        0.15        2.51      4.96 o
  16   2   7       48.00       51.50      6.40 o
  17   2   7        4.67        9.52      5.50 o
  18   2   7        9.56       13.04      5.54 o
  19   2   7       27.37       34.48      8.45 o
 -15   3   7       19.52       35.47      8.06 o
 -14   3   7        0.89        1.57      5.94 o
 -13   3   7       60.83       54.03      3.65 o
 -12   3   7        5.88        9.10      3.05 o
 -11   3   7       57.22       55.51      3.67 o
 -10   3   7       20.16       22.67      3.41 o
  -9   3   7        1.23        4.73      3.21 o
  -8   3   7      312.82      299.44      5.41 o
  -7   3   7       79.31       91.98      4.86 o
  -6   3   7       52.69       60.41      4.36 o
  -5   3   7       41.56       39.02      4.20 o
  -4   3   7        4.33        7.08      3.41 o
  -3   3   7        4.08        5.78      3.00 o
  -2   3   7        3.37        4.48      4.23 o
  -1   3   7       92.31       99.22      4.04 o
   0   3   7        0.08        2.11      3.74 o
   1   3   7        0.99        1.70      3.95 o
   2   3   7      139.02      154.76      5.03 o
   3   3   7        0.06        1.69      3.82 o
   4   3   7       44.68       48.83      4.31 o
   5   3   7        2.99        3.84      3.80 o
   6   3   7       31.09       30.49      4.02 o
   7   3   7        0.00        1.44      4.89 o
   8   3   7      154.12      176.33      7.14 o
   9   3   7       21.84       20.44      5.20 o
  10   3   7       67.03       83.49      6.15 o
  11   3   7       25.43       36.63      6.30 o
  12   3   7       37.15       38.29      6.29 o
  13   3   7        0.89        4.17      5.72 o
  14   3   7        4.17        2.64      5.20 o
  15   3   7        0.74        3.03      8.51 o
  -7   4   7       26.29       34.90      5.26 o
  -6   4   7        1.29        5.00      4.56 o
  -5   4   7      253.53      241.43      7.38 o
  -4   4   7        0.78        4.90      4.35 o
  -3   4   7        5.79        5.60      6.76 o
  -2   4   7        0.01        3.96      8.76 o
  -1   4   7        3.01        5.44      4.39 o
   0   4   7       59.88       62.39      6.10 o
   1   4   7       18.56       28.22      4.78 o
   2   4   7        7.72       12.89      4.04 o
   3   4   7        1.20       -0.01      4.13 o
   4   4   7        2.28        5.18      5.18 o
   5   4   7        0.00        2.16      5.25 o
   6   4   7        0.66        3.92      4.90 o
 -21   0   8        0.66        8.65      7.67 o
 -20   0   8       58.70       72.36      8.43 o
 -19   0   8       28.52       19.69      6.86 o
 -18   0   8       17.47       25.43      8.37 o
 -17   0   8       22.51       27.23      7.28 o
 -16   0   8       24.31       38.69      8.15 o
 -15   0   8       28.86       23.11      7.13 o
 -14   0   8      554.47      530.13     13.04 o
 -13   0   8        0.01        1.60      7.08 o
 -12   0   8       12.59       21.59      6.96 o
 -11   0   8      624.75      696.60     13.35 o
 -10   0   8        0.45        3.07      6.00 o
  -9   0   8      134.61      143.26      7.56 o
  -8   0   8        9.58       10.75      5.60 o
  -7   0   8       17.65       14.86      5.49 o
  -6   0   8     1726.15     1748.59     16.92 o
  -5   0   8      201.65      176.32      4.98 o
  -4   0   8     2210.90     2594.26     22.87 o
  -3   0   8      350.29      335.54      5.79 o
  -2   0   8     5158.43     5914.63     64.62 o
  -1   0   8      157.89      130.54      4.64 o
   0   0   8     5639.52     5946.37     76.27 o
   1   0   8      850.39      890.69     21.17 o
   2   0   8      346.31      285.79      5.13 o
   3   0   8     1541.13     1477.82     10.67 o
   4   0   8      752.16      691.71      7.17 o
   5   0   8        9.46       14.31      3.04 o
   6   0   8      141.05      124.92     10.27 o
   7   0   8      943.04      977.10     29.15 o
   8   0   8     3663.15     3753.72     15.61 o
   9   0   8      684.00      696.04     22.41 o
  10   0   8       56.27       54.01      3.50 o
  11   0   8      859.49      897.73      9.67 o
  12   0   8      617.62      606.50     11.69 o
  13   0   8      578.99      544.95      8.89 o
  14   0   8        3.40        5.98      4.84 o
  15   0   8       37.27       38.77      7.17 o
  16   0   8        4.34        8.49      4.28 o
  17   0   8      246.43      240.06      7.87 o
  18   0   8       30.54       29.08      5.28 o
  19   0   8       66.68       72.61      6.03 o
  20   0   8       47.51       43.02      5.26 o
  21   0   8        9.68       14.01      5.92 o
 -21   1   8       45.15       43.79      6.72 o
 -20   1   8       15.28       17.13      5.49 o
 -19   1   8        6.34       11.93      6.22 o
 -18   1   8       17.31       12.63      5.36 o
 -17   1   8        3.30        4.72      4.96 o
 -16   1   8      167.78      169.69      7.26 o
 -15   1   8      147.63      143.70      4.72 o
 -14   1   8      890.58      891.71     15.03 o
 -13   1   8     1167.08     1157.60      6.62 o
 -12   1   8      319.43      289.13      4.24 o
 -11   1   8      823.41      800.55      6.81 o
 -10   1   8     1073.38     1031.82      9.81 o
  -9   1   8       59.18       52.45      3.47 o
  -8   1   8       10.26        7.18      3.03 o
  -7   1   8      855.38      876.95      7.45 o
  -6   1   8        7.77       11.41      2.90 o
  -5   1   8     1527.65     1525.58     11.92 o
  -4   1   8      290.26      233.70      2.60 o
  -3   1   8      114.66       95.25      2.18 o
  -2   1   8      607.90      608.01      7.93 o
  -1   1   8        0.73        3.21      1.92 o
   0   1   8       39.67       41.41      2.56 o
   1   1   8      109.62      110.88      2.60 o
   2   1   8        0.01        1.52      1.96 o
   3   1   8      295.58      296.74      5.64 o
   4   1   8      129.23      106.87      2.75 o
   5   1   8       72.56       70.82      2.64 o
   6   1   8       43.91       43.24      2.55 o
   7   1   8        4.49        8.27      2.46 o
   8   1   8      186.46      193.13      5.12 o
   9   1   8       82.68       78.22      3.01 o
  10   1   8      161.40      161.72      3.65 o
  11   1   8       38.66       39.43      2.91 o
  12   1   8       54.40       57.98      3.11 o
  13   1   8       17.92       24.43      2.88 o
  14   1   8       96.85       87.55      4.30 o
  15   1   8      219.74      213.57      6.77 o
  16   1   8      191.44      184.93      7.11 o
  17   1   8       30.55       21.77      6.49 o
  18   1   8       29.96       31.88      5.35 o
  19   1   8        6.33        5.63      5.60 o
  20   1   8       42.97       54.47      4.90 o
 -19   2   8        2.53        5.16      5.79 o
 -18   2   8        3.53        8.08      5.00 o
 -17   2   8       10.02       17.50      4.10 o
 -16   2   8       30.62       41.23      4.34 o
 -15   2   8      206.64      218.50      4.15 o
 -14   2   8       27.84       31.98      2.94 o
 -13   2   8      103.97      101.05      3.35 o
 -12   2   8      298.40      276.71      4.56 o
 -11   2   8       42.45       48.24      2.90 o
 -10   2   8       55.49       57.42      3.34 o
  -9   2   8      155.81      143.15      3.98 o
  -8   2   8      497.43      500.31      5.67 o
  -7   2   8        1.57        3.80      2.80 o
  -6   2   8      286.79      295.56      4.13 o
  -5   2   8       20.49       21.97      2.57 o
  -4   2   8       16.54       14.58      2.32 o
  -3   2   8      368.32      382.17      3.94 o
  -2   2   8      428.32      439.77      6.45 o
  -1   2   8      477.46      496.36      6.05 o
   0   2   8      170.55      167.71      4.30 o
   1   2   8       83.58       77.58      2.79 o
   2   2   8      728.84      709.72      7.25 o
   3   2   8       33.67       33.02      3.65 o
   4   2   8      483.12      495.98      5.32 o
   5   2   8      184.36      185.36      4.00 o
   6   2   8        2.27        2.70      2.77 o
   7   2   8      129.23      120.85      4.59 o
   8   2   8     1031.94      972.47      9.12 o
   9   2   8      617.19      594.66      7.72 o
  10   2   8      699.24      721.03      8.43 o
  11   2   8      711.44      718.92      8.45 o
  12   2   8      304.15      303.47      6.22 o
  13   2   8       45.79       36.49      3.94 o
  14   2   8        2.55        5.15      3.94 o
  15   2   8      157.03      156.30      7.34 o
  16   2   8       32.28       28.32      6.04 o
  17   2   8       32.65       34.84      5.90 o
  18   2   8      103.04      105.09     11.66 o
 -15   3   8       84.88       85.99      5.28 o
 -14   3   8      134.23      116.69      6.67 o
 -13   3   8      160.48      144.94      5.40 o
 -12   3   8       29.62       26.35      3.77 o
 -11   3   8        0.24       -0.92      3.79 o
 -10   3   8        0.00        0.69      3.30 o
  -9   3   8       20.00       17.66      3.44 o
  -8   3   8       73.82       76.93      3.88 o
  -7   3   8       11.01       15.26      4.29 o
  -6   3   8       26.72       27.85      4.25 o
  -5   3   8       49.78       63.96      4.57 o
  -4   3   8       38.46       50.10      4.49 o
  -3   3   8      150.24      155.42      5.51 o
  -2   3   8      318.74      285.24      7.21 o
  -1   3   8      109.85      101.64      4.70 o
   0   3   8        0.07        2.17      3.29 o
   1   3   8       14.00       16.43      3.56 o
   2   3   8       54.23       51.45      3.58 o
   3   3   8        4.38        5.32      3.85 o
   4   3   8       94.66       95.85      4.48 o
   5   3   8        6.26        7.45      3.80 o
   6   3   8        1.67        5.32      5.18 o
   7   3   8        0.72        5.76      5.42 o
   8   3   8      405.06      390.82     20.10 o
   9   3   8       29.28       26.72      5.56 o
  10   3   8       21.34       20.44      5.15 o
  11   3   8        5.40        4.97      5.81 o
  12   3   8      155.87      149.26      7.31 o
  13   3   8        0.83        7.43      4.36 o
  14   3   8        0.00        7.17      4.87 o
  -5   4   8        3.04        7.39      5.01 o
  -4   4   8        0.02        9.93      8.63 o
  -3   4   8       75.82       65.12      4.96 o
  -2   4   8        2.46        8.26      4.73 o
  -1   4   8       24.30       31.84      4.89 o
   0   4   8       68.05       71.07      5.18 o
   1   4   8       10.72       18.67      4.88 o
   2   4   8      142.98      138.73      5.64 o
   3   4   8       20.21       20.48      6.12 o
   4   4   8        0.70        5.32      5.96 o
 -20   1   9       16.91       21.88      5.52 o
 -19   1   9        4.09        8.37      5.84 o
 -18   1   9       53.25       61.47      6.23 o
 -17   1   9       67.77       64.66      5.51 o
 -16   1   9       48.99       47.23      5.75 o
 -15   1   9       70.67       69.27      5.90 o
 -14   1   9      269.22      252.60      4.60 o
 -13   1   9      545.58      568.03      6.55 o
 -12   1   9      217.38      222.48      4.30 o
 -11   1   9        6.85        9.58      2.65 o
 -10   1   9     1249.50     1208.01      9.63 o
  -9   1   9       12.81       15.37      3.46 o
  -8   1   9      137.07      131.15      4.16 o
  -7   1   9       11.16       11.15      3.01 o
  -6   1   9       22.45       30.67      3.35 o
  -5   1   9      143.77      144.96      8.43 o
  -4   1   9      279.37      312.65      5.82 o
  -3   1   9       27.34       21.63      1.70 o
  -2   1   9        1.45        0.90      1.74 o
  -1   1   9      102.90      121.78      2.71 o
   0   1   9        1.28        1.99      1.97 o
   1   1   9      129.78      128.24      2.87 o
   2   1   9      126.04      113.50      5.08 o
   3   1   9       64.68       64.54      2.60 o
   4   1   9        0.06        0.94      2.25 o
   5   1   9      417.64      423.84      4.50 o
   6   1   9        0.44        0.85      2.39 o
   7   1   9      344.44      355.12      4.64 o
   8   1   9       31.73       30.64      2.86 o
   9   1   9        1.02        2.42      2.72 o
  10   1   9       29.31       34.31      2.89 o
  11   1   9       19.92       21.34      2.77 o
  12   1   9        5.74        4.82      2.78 o
  13   1   9       11.33       12.28      3.69 o
  14   1   9       64.83       60.53      5.95 o
  15   1   9       22.92       17.10      5.27 o
  16   1   9       27.90       28.65      5.87 o
  17   1   9       17.31       17.82      5.10 o
  18   1   9       19.60       21.57      5.72 o
  19   1   9       20.57       27.83      5.55 o
 -18   2   9       69.23       82.99      6.21 o
 -17   2   9       13.74       13.54      5.60 o
 -16   2   9        0.86        2.69      3.83 o
 -15   2   9       30.19       31.03      3.35 o
 -14   2   9       24.98       26.17      3.37 o
 -13   2   9        4.69        8.21      2.99 o
 -12   2   9       10.46       12.32      3.16 o
 -11   2   9        7.57       12.15      3.03 o
 -10   2   9       47.29       34.85      3.28 o
  -9   2   9      473.58      458.94      5.79 o
  -8   2   9        0.93        1.33      2.91 o
  -7   2   9        6.82        6.12      2.93 o
  -6   2   9        4.43        4.10      2.61 o
  -5   2   9      227.03      229.02      4.24 o
  -4   2   9        3.00        5.92      2.96 o
  -3   2   9      113.60      114.25      3.13 o
  -2   2   9       65.07       73.96      2.74 o
  -1   2   9        4.54        9.62      3.03 o
   0   2   9        0.00        2.44      2.92 o
   1   2   9       33.82       45.16      3.56 o
   2   2   9      118.33      127.92      4.40 o
   3   2   9       36.89       47.64      3.95 o
   4   2   9        6.80        6.02      3.58 o
   5   2   9       47.32       50.20      3.10 o
   6   2   9      335.82      326.25      4.80 o
   7   2   9      187.69      213.29      5.50 o
   8   2   9      226.68      236.28      9.72 o
   9   2   9       17.87       21.00      3.70 o
  10   2   9       20.02       21.82      3.98 o
  11   2   9       14.93       12.07      3.86 o
  12   2   9        1.08        2.18      3.93 o
  13   2   9       32.51       36.37      4.44 o
  14   2   9        0.13        5.60      4.71 o
  15   2   9      117.23      114.12      6.97 o
  16   2   9       38.16       52.22      6.27 o
  17   2   9        5.71        8.08      5.87 o
 -14   3   9        0.00        1.59      5.04 o
 -13   3   9        0.09       -1.29      3.81 o
 -12   3   9       32.86       30.78      3.97 o
 -11   3   9       17.90       19.96      3.85 o
 -10   3   9        0.41        0.90      3.56 o
  -9   3   9       14.82       17.48      3.70 o
  -8   3   9       16.16       17.89      4.43 o
  -7   3   9      147.59      166.79      5.78 o
  -6   3   9       70.21       66.11      4.88 o
  -5   3   9      106.48      108.37      5.06 o
  -4   3   9       44.81       54.20      4.67 o
  -3   3   9        2.87        7.36      5.08 o
  -2   3   9       10.95       13.29      3.62 o
  -1   3   9        0.04       -0.37      3.12 o
   0   3   9       40.28       47.07      3.69 o
   1   3   9       41.27       44.03      4.65 o
   2   3   9       30.87       34.44      3.56 o
   3   3   9        4.59        4.81      3.43 o
   4   3   9        4.72        9.70      3.17 o
   5   3   9       20.97       16.39      4.46 o
   6   3   9       60.53       63.15      4.96 o
   7   3   9      102.15      106.16      5.30 o
   8   3   9        7.36       11.90      4.33 o
   9   3   9      105.08      110.31      5.38 o
  10   3   9        0.82        6.16      4.11 o
  11   3   9        0.01        5.58      4.26 o
  12   3   9       29.67       33.46      4.79 o
  13   3   9        9.62       16.66      4.99 o
 -20   0  10      115.31      127.74     10.66 o
 -19   0  10        0.04       -1.69      7.12 o
 -18   0  10       32.57       21.37      8.71 o
 -17   0  10       11.81        8.32      7.64 o
 -16   0  10       92.58       89.95      8.13 o
 -15   0  10      419.98      414.08     12.23 o
 -14   0  10      111.55      123.55      8.90 o
 -13   0  10       22.50       33.77      8.10 o
 -12   0  10     4359.18     4390.16     33.17 o
 -11   0  10      852.88      888.86     15.72 o
 -10   0  10     1153.26     1186.24     17.29 o
  -9   0  10       20.41       21.25      6.28 o
  -8   0  10     2541.13     2500.31     23.25 o
  -7   0  10      608.33      629.71     12.44 o
  -6   0  10      466.43      511.12     11.01 o
  -5   0  10      406.25      344.49      5.81 o
  -4   0  10      421.71      375.40      3.59 o
  -3   0  10        3.43       -0.37      3.35 o
  -2   0  10      324.08      347.44      6.97 o
  -1   0  10      168.42      168.67      4.97 o
   0   0  10       66.65       63.71      4.09 o
   1   0  10     2069.58     1970.87     15.41 o
   2   0  10      319.55      353.83      7.60 o
   3   0  10       28.33       33.08      3.81 o
   4   0  10     3596.15     3698.92     29.67 o
   5   0  10     1329.32     1407.03     30.44 o
   6   0  10      163.40      141.52      8.28 o
   7   0  10       17.45       14.65      3.66 o
   8   0  10      176.56      175.97      8.40 o
   9   0  10      568.55      543.08      8.90 o
  10   0  10      492.18      514.24      6.28 o
  11   0  10       22.12       20.08      4.76 o
  12   0  10      898.27      857.36     10.79 o
  13   0  10      199.20      165.86      6.54 o
  14   0  10       10.01       10.33      5.19 o
  15   0  10       73.25       56.46      5.75 o
  16   0  10      118.34       99.97      6.07 o
  17   0  10       40.11       30.93      4.98 o
  18   0  10       91.04       88.21      7.51 o
  19   0  10       18.11       14.43      5.34 o
 -19   1  10       90.58       96.62      6.47 o
 -18   1  10        6.81        7.95      6.02 o
 -17   1  10        0.01        2.54      4.82 o
 -16   1  10      113.15      117.75      6.52 o
 -15   1  10        7.15       12.21      5.30 o
 -14   1  10      130.87      141.31      5.10 o
 -13   1  10       66.69       66.44      3.33 o
 -12   1  10        2.17        1.18      3.75 o
 -11   1  10        3.44        3.76      3.74 o
 -10   1  10      101.18       99.29      4.66 o
  -9   1  10      280.22      268.02      5.54 o
  -8   1  10        5.86        8.56      3.58 o
  -7   1  10      448.74      461.66      6.39 o
  -6   1  10        4.70        7.75      2.85 o
  -5   1  10      698.53      747.04      7.47 o
  -4   1  10      241.47      276.48      2.93 o
  -3   1  10      119.75      122.04      2.82 o
  -2   1  10       28.92       30.15      2.13 o
  -1   1  10      513.21      564.35      5.52 o
   0   1  10       10.87        9.75      2.20 o
   1   1  10        0.20        1.10      2.27 o
   2   1  10      121.39      122.31      3.04 o
   3   1  10        2.56        4.17      2.36 o
   4   1  10       24.36       29.01      2.60 o
   5   1  10       65.55       61.41      2.89 o
   6   1  10      264.72      280.11      4.20 o
   7   1  10      829.65      812.83      8.83 o
   8   1  10      102.11      102.20      3.52 o
   9   1  10       36.25       32.09      3.00 o
  10   1  10      153.26      169.92      4.23 o
  11   1  10        2.49        0.57      2.82 o
  12   1  10      114.32      100.08      4.28 o
  13   1  10       39.05       42.19      5.43 o
  14   1  10      106.35      101.75      5.95 o
  15   1  10      138.98      162.00      6.93 o
  16   1  10      243.09      274.36      8.45 o
  17   1  10      242.45      234.37      8.39 o
  18   1  10      158.84      156.79      7.05 o
 -17   2  10       74.40       90.52      6.99 o
 -16   2  10       36.69       51.56      6.22 o
 -15   2  10        5.66        7.97      3.26 o
 -14   2  10      227.42      234.82      5.12 o
 -13   2  10       87.49       80.85      3.70 o
 -12   2  10        0.53        0.79      3.13 o
 -11   2  10        6.54        4.59      3.26 o
 -10   2  10       36.92       34.50      3.45 o
  -9   2  10      561.97      567.69      6.80 o
  -8   2  10      200.22      207.69      4.63 o
  -7   2  10        2.45        2.21      3.01 o
  -6   2  10      721.19      760.32      8.95 o
  -5   2  10      304.40      281.91      5.47 o
  -4   2  10        6.56        6.10      3.31 o
  -3   2  10      340.09      322.13      6.09 o
  -2   2  10       43.85       39.71      3.28 o
  -1   2  10       55.40       51.91      3.53 o
   0   2  10      358.39      333.29      5.46 o
   1   2  10      607.03      627.41      8.46 o
   2   2  10      294.83      331.70      5.96 o
   3   2  10     1651.24     1589.50     11.05 o
   4   2  10      357.07      335.64      6.10 o
   5   2  10      165.79      159.19      5.01 o
   6   2  10      551.20      546.46      7.38 o
   7   2  10      450.84      456.32      7.04 o
   8   2  10        8.42        6.51      3.78 o
   9   2  10       10.59       10.22      4.10 o
  10   2  10      213.23      229.56      5.85 o
  11   2  10        5.97        9.57      4.03 o
  12   2  10        1.53        4.26      4.31 o
  13   2  10       25.02       26.26      3.94 o
  14   2  10        1.45        7.00      5.50 o
  15   2  10        8.84       14.29      5.73 o
  16   2  10        9.78        9.67      6.26 o
 -12   3  10       69.21       71.51      4.31 o
 -11   3  10       32.72       32.32      3.99 o
 -10   3  10        5.00        6.81      3.50 o
  -9   3  10       64.34       63.17      4.31 o
  -8   3  10       76.43       72.22      5.39 o
  -7   3  10        3.95        4.40      4.13 o
  -6   3  10       43.11       43.56      4.54 o
  -5   3  10        3.74        5.58      4.92 o
  -4   3  10       30.71       33.80      5.26 o
  -3   3  10        0.01        2.46      5.23 o
  -2   3  10       25.55       30.50      5.28 o
  -1   3  10       37.09       39.84      5.67 o
   0   3  10       47.67       44.19      3.51 o
   1   3  10       40.45       42.64      4.64 o
   2   3  10       10.62       12.96      3.54 o
   3   3  10        1.93        4.77      3.39 o
   4   3  10       73.11       64.75      4.55 o
   5   3  10        0.01        3.16      4.08 o
   6   3  10        1.27        6.56      4.09 o
   7   3  10       29.36       30.88      4.68 o
   8   3  10      148.09      138.25      5.88 o
   9   3  10      160.81      159.42      5.87 o
  10   3  10       13.20       17.94      4.24 o
  11   3  10      106.20      110.90      5.83 o
 -18   1  11        7.38       12.27      5.87 o
 -17   1  11        0.07        2.63      5.41 o
 -16   1  11        2.48        6.88      5.59 o
 -15   1  11        3.21        6.81      5.55 o
 -14   1  11      197.14      192.92      7.33 o
 -13   1  11       40.79       46.84      4.18 o
 -12   1  11       78.36       92.05      4.50 o
 -11   1  11      198.32      188.00      7.70 o
 -10   1  11      332.45      328.52      6.13 o
  -9   1  11       90.61       74.46      4.07 o
  -8   1  11       21.11       22.80      3.72 o
  -7   1  11        5.51        7.16      3.25 o
  -6   1  11       12.13        7.64      3.34 o
  -5   1  11      197.84      194.27      4.87 o
  -4   1  11       48.69       42.16      3.22 o
  -3   1  11       16.72       18.49      3.09 o
  -2   1  11        2.04        5.55      2.09 o
  -1   1  11        0.06        0.38      2.12 o
   0   1  11       37.19       40.43      2.63 o
   1   1  11      599.82      599.93      5.33 o
   2   1  11      194.98      188.73      4.45 o
   3   1  11       14.90       20.67      2.56 o
   4   1  11      478.94      459.34      7.21 o
   5   1  11     1171.79     1182.14     13.32 o
   6   1  11       12.84       15.03      2.96 o
   7   1  11      376.59      379.59      5.02 o
   8   1  11       42.12       39.42      3.05 o
   9   1  11       35.63       34.52      3.18 o
  10   1  11      118.67      114.15      3.72 o
  11   1  11       65.09       73.55      4.24 o
  12   1  11       47.15       47.14      3.97 o
  13   1  11       79.47       81.94      6.15 o
  14   1  11       66.18       60.30      5.80 o
  15   1  11       42.92       42.90      6.25 o
  16   1  11        1.08        4.71      5.10 o
  17   1  11        4.23        5.99      5.40 o
 -16   2  11        1.86        2.94      5.74 o
 -15   2  11       65.38       53.13      4.43 o
 -14   2  11      242.12      223.16      5.01 o
 -13   2  11        4.86        8.07      3.38 o
 -12   2  11        6.44        8.11      3.06 o
 -11   2  11       98.68      100.09      3.82 o
 -10   2  11       50.43       46.98      3.73 o
  -9   2  11       16.02       16.13      3.57 o
  -8   2  11        4.99        5.98      3.35 o
  -7   2  11       57.08       60.41      3.53 o
  -6   2  11      142.87      156.99      4.33 o
  -5   2  11      156.74      153.99      4.60 o
  -4   2  11        6.82       12.31      3.56 o
  -3   2  11       13.64       12.29      3.41 o
  -2   2  11       13.24       10.75      5.17 o
  -1   2  11       93.10       94.50      6.13 o
   0   2  11       29.55       28.14      3.58 o
   1   2  11       82.13       85.94      4.32 o
   2   2  11       31.83       26.25      4.62 o
   3   2  11        0.33        0.70      3.62 o
   4   2  11        0.31        0.39      3.70 o
   5   2  11      196.55      187.87      5.35 o
   6   2  11      125.35      115.76      4.75 o
   7   2  11      246.61      221.23      5.63 o
   8   2  11        6.19        5.21      3.93 o
   9   2  11       82.19       87.36      5.03 o
  10   2  11       80.93       74.65      5.59 o
  11   2  11        2.56        6.99      3.96 o
  12   2  11        7.13        3.87      3.98 o
  13   2  11        5.60       11.38      5.25 o
  14   2  11        3.92        9.33      5.70 o
  15   2  11        2.91        3.70      5.61 o
 -11   3  11        2.25        4.77      4.09 o
 -10   3  11        0.52        2.76      3.93 o
  -9   3  11        1.16       -1.01      4.13 o
  -8   3  11       23.38       28.80      5.95 o
  -7   3  11        1.58        2.71      4.63 o
  -6   3  11       89.60       87.45      6.69 o
  -5   3  11        0.01        4.80      5.56 o
  -4   3  11       11.37        9.52      4.87 o
  -3   3  11        8.13       16.16      5.30 o
  -2   3  11        2.01        7.88      4.96 o
  -1   3  11       44.17       46.52      7.47 o
   0   3  11       10.94       13.79      5.53 o
   1   3  11        0.36        2.29      4.18 o
   2   3  11        1.09        0.55      3.98 o
   3   3  11        1.70        6.00      3.94 o
   4   3  11        7.45       16.58      4.23 o
   5   3  11        0.55        4.17      4.29 o
   6   3  11       19.20       17.26      4.50 o
   7   3  11       10.43        8.34      4.16 o
   8   3  11      100.73      113.59      5.71 o
   9   3  11       19.11       22.44      4.69 o
  10   3  11      120.49      141.24      6.00 o
 -18   0  12        7.67       15.73      9.21 o
 -17   0  12      217.33      213.68     11.70 o
 -16   0  12      138.47      120.09      9.63 o
 -15   0  12      380.52      357.88     13.11 o
 -14   0  12      259.01      316.39     12.63 o
 -13   0  12      306.67      331.50     11.86 o
 -12   0  12        4.54        9.71      7.76 o
 -11   0  12        3.95        4.84      6.97 o
 -10   0  12        9.15       12.64      6.74 o
  -9   0  12       47.90       48.63      7.47 o
  -8   0  12       48.70       44.31      6.58 o
  -7   0  12      511.36      458.11     12.04 o
  -6   0  12      113.65      102.72      7.89 o
  -5   0  12      130.93      149.13      8.48 o
  -4   0  12      345.57      348.21     10.49 o
  -3   0  12      636.22      599.77     12.69 o
  -2   0  12     1720.73     1711.25     20.10 o
  -1   0  12      521.29      510.72      9.29 o
   0   0  12      188.80      218.37      6.21 o
   1   0  12      264.08      223.91      6.04 o
   2   0  12        0.23       -0.41      3.90 o
   3   0  12     1755.59     1828.58     34.07 o
   4   0  12      331.73      351.54      7.17 o
   5   0  12     1492.90     1570.17     18.88 o
   6   0  12      383.58      346.68      5.67 o
   7   0  12       61.20       52.73      4.56 o
   8   0  12      130.58      132.69      5.66 o
   9   0  12      247.30      244.66      6.77 o
  10   0  12       88.04       77.59      5.59 o
  11   0  12       75.40       73.34      5.59 o
  12   0  12      288.16      277.01      7.66 o
  13   0  12       66.61       51.34      5.37 o
  14   0  12        2.81        6.16      7.87 o
  15   0  12        0.03        0.70      5.26 o
  16   0  12       34.15       43.69      6.08 o
  17   0  12        3.73        2.51      5.80 o
 -17   1  12        0.56        1.50      6.12 o
 -16   1  12       31.45       30.59      6.27 o
 -15   1  12       91.07       95.51      6.86 o
 -14   1  12        1.20        6.71      5.21 o
 -13   1  12      931.70      946.00     10.19 o
 -12   1  12      131.90      129.84      5.04 o
 -11   1  12        5.10        5.23      3.91 o
 -10   1  12        8.51        6.41      3.79 o
  -9   1  12      470.91      445.27      6.85 o
  -8   1  12        6.23       11.51      3.53 o
  -7   1  12        1.32        5.45      3.39 o
  -6   1  12       52.81       50.65      4.01 o
  -5   1  12        1.28       -0.41      3.25 o
  -4   1  12        0.01        0.77      2.85 o
  -3   1  12        8.80        2.74      3.20 o
  -2   1  12       10.20       16.34      4.07 o
  -1   1  12        2.79        8.88      3.45 o
   0   1  12      296.84      275.36      4.12 o
   1   1  12       80.12       89.50      3.04 o
   2   1  12       26.22       26.62      2.77 o
   3   1  12      296.55      322.27      4.50 o
   4   1  12      158.04      161.59      3.84 o
   5   1  12      514.32      485.16      5.50 o
   6   1  12      137.09      140.90      3.79 o
   7   1  12       51.64       56.43      3.16 o
   8   1  12      419.93      419.71      5.47 o
   9   1  12      805.19      827.32      8.67 o
  10   1  12      257.27      274.28      5.90 o
  11   1  12     1232.03     1194.73     14.95 o
  12   1  12       40.84       49.91      5.48 o
  13   1  12        9.62       13.17      5.49 o
  14   1  12        7.27        6.84      5.71 o
  15   1  12       39.02       31.72      5.80 o
  16   1  12        1.98        4.31      5.70 o
 -15   2  12       61.12       54.06      4.79 o
 -14   2  12      199.51      193.35      6.37 o
 -13   2  12       62.86       65.33      4.52 o
 -12   2  12      154.68      156.28      5.53 o
 -11   2  12       17.85       23.59      4.15 o
 -10   2  12        0.28        4.36      3.82 o
  -9   2  12        1.14        1.61      3.31 o
  -8   2  12       35.73       44.78      3.63 o
  -7   2  12      237.25      242.64      5.89 o
  -6   2  12      140.17      137.10      4.40 o
  -5   2  12      216.08      191.76      8.13 o
  -4   2  12      218.16      211.39     11.31 o
  -3   2  12      315.86      290.83      8.20 o
  -2   2  12      270.31      283.54      7.77 o
  -1   2  12        9.43        6.93      5.03 o
   0   2  12       81.17       77.39      5.66 o
   1   2  12        7.19       13.80      5.49 o
   2   2  12      129.76      120.82      4.58 o
   3   2  12        7.78        5.80      3.86 o
   4   2  12       21.19       25.97      3.85 o
   5   2  12        4.34        3.39      3.59 o
   6   2  12       78.19       76.31      4.48 o
   7   2  12        0.18        2.36      3.67 o
   8   2  12      158.23      138.30      5.04 o
   9   2  12        0.29        0.72      4.02 o
  10   2  12       15.04       12.85      4.09 o
  11   2  12       66.99       68.38      6.06 o
  12   2  12        0.30        0.48      4.09 o
  13   2  12       51.09       67.00      8.28 o
  14   2  12        6.08        5.14      5.30 o
  -9   3  12       13.67       11.98      5.32 o
  -8   3  12       20.67       19.29      5.87 o
  -7   3  12       60.19       59.90      5.61 o
  -6   3  12       20.51       22.07      5.75 o
  -5   3  12        0.93        1.37      8.02 o
  -4   3  12       56.92       48.62      6.48 o
  -3   3  12        3.44        3.80      5.70 o
  -2   3  12       18.40       16.24      5.47 o
  -1   3  12        3.03        3.23      5.94 o
   0   3  12      152.53      129.82      6.63 o
   1   3  12       31.85       41.63      6.39 o
   2   3  12      145.51      140.73      8.91 o
   3   3  12       47.93       47.64      6.53 o
   4   3  12        2.46        3.14      5.35 o
   5   3  12       14.10       14.66      4.14 o
   6   3  12       16.57       17.84      4.48 o
   7   3  12       79.21       79.39      5.07 o
   8   3  12      101.55       85.39      5.31 o
 -16   1  13        0.73        2.51      5.45 o
 -15   1  13       17.06       20.69      5.74 o
 -14   1  13        4.83       10.85      5.33 o
 -13   1  13       24.48       24.88      5.05 o
 -12   1  13        4.17        6.14      3.80 o
 -11   1  13        0.02        3.59      3.70 o
 -10   1  13        5.90        6.38      3.98 o
  -9   1  13       44.43       45.86      4.09 o
  -8   1  13       30.80       32.82      4.16 o
  -7   1  13      285.84      267.49      7.87 o
  -6   1  13       40.95       32.60      3.93 o
  -5   1  13        0.15        0.39      3.21 o
  -4   1  13        3.88        7.40      3.82 o
  -3   1  13      178.58      160.44      5.18 o
  -2   1  13       12.66       16.01      3.80 o
  -1   1  13      106.29      106.19      6.23 o
   0   1  13        3.21        5.89      3.44 o
   1   1  13       66.92       57.72      3.85 o
   2   1  13      109.41      106.04      3.46 o
   3   1  13      217.88      228.09      4.18 o
   4   1  13       90.77       87.47      3.39 o
   5   1  13        4.13        4.64      2.89 o
   6   1  13      233.48      211.38      4.35 o
   7   1  13        0.10        1.48      3.77 o
   8   1  13      106.52      114.88      4.86 o
   9   1  13        0.53        1.20      3.69 o
  10   1  13       53.05       46.84      4.19 o
  11   1  13       34.21       34.52      4.13 o
  12   1  13        0.02        5.59      5.13 o
  13   1  13        4.71        5.74      4.82 o
  14   1  13        0.07        4.15      5.46 o
  15   1  13        7.85        5.12      6.00 o
 -13   2  13       49.83       40.45      4.64 o
 -12   2  13        7.57        9.36      4.02 o
 -11   2  13        4.08        5.04      5.15 o
 -10   2  13        0.19        4.23      4.00 o
  -9   2  13        2.45        5.83      4.11 o
  -8   2  13        0.71        5.16      4.19 o
  -7   2  13       28.22       33.00      4.18 o
  -6   2  13      159.49      133.00      6.18 o
  -5   2  13        6.56       10.84      5.16 o
  -4   2  13       17.25       16.89      5.43 o
  -3   2  13        5.37        3.94      5.44 o
  -2   2  13      120.46       99.21      6.26 o
  -1   2  13       12.90       17.78      6.81 o
   0   2  13      175.30      178.15      7.24 o
   1   2  13        5.93        7.46      5.00 o
   2   2  13       60.16       49.10      5.90 o
   3   2  13       85.17       79.66      6.12 o
   4   2  13       71.39       81.34      4.66 o
   5   2  13        1.68        0.99      3.89 o
   6   2  13        5.39        5.85      3.82 o
   7   2  13        1.22        4.61      4.09 o
   8   2  13       76.97       76.78      4.91 o
   9   2  13       77.64       77.24      4.79 o
  10   2  13       15.01       18.72      4.59 o
  11   2  13       49.84       46.60      4.76 o
  12   2  13        0.71        5.37      9.99 o
  -6   3  13        0.13        8.28      8.04 o
  -5   3  13        3.59        3.47      5.67 o
  -4   3  13       14.58       12.56      5.52 o
  -3   3  13       10.72       14.59      5.96 o
  -2   3  13        1.75       10.86      6.10 o
  -1   3  13        0.63        2.46      5.43 o
   0   3  13      120.63      118.16      6.90 o
   1   3  13        3.62       11.04      6.26 o
   2   3  13       13.32       15.94      6.01 o
   3   3  13       17.23       23.97      5.64 o
   4   3  13        2.67        5.08      6.36 o
   5   3  13        9.13       11.89      6.00 o
 -16   0  14        1.82       -0.44      8.18 o
 -15   0  14       56.61       62.38      8.35 o
 -14   0  14        2.23        7.98      7.16 o
 -13   0  14       11.79       13.06      8.03 o
 -12   0  14        0.05        6.82      6.70 o
 -11   0  14        9.27        9.95      6.51 o
 -10   0  14      996.11      953.07     17.80 o
  -9   0  14      649.78      582.77     14.26 o
  -8   0  14        2.04        4.08      6.09 o
  -7   0  14      119.12      119.74      9.12 o
  -6   0  14        0.45        0.11      6.07 o
  -5   0  14      383.33      334.95     10.98 o
  -4   0  14        2.29        3.13      4.87 o
  -3   0  14       23.99       18.17      7.35 o
  -2   0  14       13.74       23.00      6.91 o
  -1   0  14       10.06        9.69      6.18 o
   0   0  14      153.93      124.56      8.43 o
   1   0  14       18.55        8.44      6.53 o
   2   0  14       22.94       21.17      3.68 o
   3   0  14       94.36       96.77      4.84 o
   4   0  14      931.12      936.46     10.52 o
   5   0  14       89.22      107.73      6.99 o
   6   0  14       52.37       53.14      5.06 o
   7   0  14       49.38       58.86      4.90 o
   8   0  14       87.50       79.22      5.52 o
   9   0  14        0.18        4.35      4.72 o
  10   0  14      582.65      601.23     14.29 o
  11   0  14        1.41        3.68      4.92 o
  12   0  14        0.79        7.13      4.70 o
  13   0  14       10.24       17.65      5.44 o
  14   0  14      181.20      168.11      7.52 o
 -15   1  14       24.51       31.16      6.09 o
 -14   1  14       26.92       28.30      5.60 o
 -13   1  14       61.49       58.36      5.91 o
 -12   1  14        3.89        4.85      5.14 o
 -11   1  14       53.62       54.73      4.52 o
 -10   1  14        0.08        3.40      3.46 o
  -9   1  14       25.56       24.95      4.19 o
  -8   1  14      107.93      115.94      4.98 o
  -7   1  14       28.10       26.36      3.92 o
  -6   1  14      126.49      128.04      4.43 o
  -5   1  14       60.10       76.57      4.07 o
  -4   1  14       98.57       84.11      4.77 o
  -3   1  14      173.05      170.36      5.08 o
  -2   1  14        2.98        0.82      3.27 o
  -1   1  14       33.57       35.90      3.92 o
   0   1  14      396.94      376.61      6.37 o
   1   1  14      190.46      194.60      5.13 o
   2   1  14      816.20      795.31      8.28 o
   3   1  14     1699.56     1709.44     17.72 o
   4   1  14      154.65      160.49      4.15 o
   5   1  14      165.93      166.29      5.06 o
   6   1  14       13.08       14.98      3.67 o
   7   1  14       12.72       16.45      3.44 o
   8   1  14       54.39       56.44      4.32 o
   9   1  14       55.05       52.55      4.07 o
  10   1  14      129.61      132.90      5.20 o
  11   1  14        2.06        2.06      5.54 o
  12   1  14       94.20      106.71     12.39 o
  13   1  14       18.33       20.59      5.59 o
 -12   2  14       22.80       30.87      5.93 o
 -11   2  14        4.25        3.89      4.22 o
 -10   2  14      152.33      150.06      5.71 o
  -9   2  14       12.72       15.17      4.68 o
  -8   2  14      102.72      109.35      5.50 o
  -7   2  14       40.38       40.99      8.03 o
  -6   2  14        6.21        5.32      5.61 o
  -5   2  14       54.88       59.92      6.36 o
  -4   2  14        0.60        0.94      4.94 o
  -3   2  14       55.04       73.29      6.49 o
  -2   2  14       93.18       82.12      6.13 o
  -1   2  14        5.60        5.33      4.70 o
   0   2  14      165.00      156.62      7.18 o
   1   2  14        7.99       17.95      7.81 o
   2   2  14        3.35        2.32      7.78 o
   3   2  14       15.45       18.35      5.17 o
   4   2  14       10.79        6.48      5.08 o
   5   2  14        4.67        9.30      5.33 o
   6   2  14       11.43        6.19      4.79 o
   7   2  14        7.38        4.21      3.80 o
   8   2  14       20.22       18.67      4.44 o
   9   2  14        1.12        2.30      4.39 o
  10   2  14       30.72       25.32      4.46 o
 -13   1  15       55.68       66.01      5.76 o
 -12   1  15       15.62       17.58      5.77 o
 -11   1  15        0.02       -0.53      4.75 o
 -10   1  15        0.16        0.89      4.12 o
  -9   1  15        1.09        2.82      4.13 o
  -8   1  15        0.03        2.46      3.60 o
  -7   1  15      175.02      163.10      6.04 o
  -6   1  15        0.01        2.05      3.49 o
  -5   1  15        1.49        2.03      3.77 o
  -4   1  15       54.59       38.51      5.08 o
  -3   1  15       80.74       73.78      4.31 o
  -2   1  15      103.00       95.15      4.78 o
  -1   1  15        8.47        9.51      3.76 o
   0   1  15        0.24        3.94      3.54 o
   1   1  15       32.51       35.40      3.75 o
   2   1  15       43.78       38.86      5.24 o
   3   1  15       54.48       53.78      6.52 o
   4   1  15       34.05       28.67      4.94 o
   5   1  15        8.73        8.34      4.70 o
   6   1  15       38.32       38.85      5.31 o
   7   1  15       12.86       18.10      3.78 o
   8   1  15      148.95      154.83      5.37 o
   9   1  15       11.84       12.34      3.83 o
  10   1  15        4.93        4.40      4.00 o
  11   1  15        4.80        6.49      5.37 o
  -9   2  15        4.61        6.26      4.20 o
  -8   2  15       31.16       28.93      5.82 o
  -7   2  15       10.39       12.53      5.26 o
  -6   2  15       17.00       20.94      5.13 o
  -5   2  15        0.10        1.58      4.92 o
  -4   2  15       32.75       52.03      6.20 o
  -3   2  15       30.98       37.71      6.31 o
  -2   2  15        5.16       12.67      5.47 o
  -1   2  15        1.37        9.01      4.70 o
   0   2  15       42.39       59.28      6.39 o
   1   2  15      149.43      135.34      6.68 o
   2   2  15       43.49       42.17      6.22 o
   3   2  15       13.37       22.35      5.72 o
   4   2  15        9.68       13.90      4.72 o
   5   2  15        0.54       -0.75      4.54 o
   6   2  15        3.44        4.95      4.52 o
   7   2  15       40.58       42.35      5.82 o
   8   2  15        0.04        1.89      5.87 o
 -12   0  16      100.84      118.11     10.04 o
 -11   0  16        0.02       -0.58      6.26 o
 -10   0  16       66.69       76.88      8.97 o
  -9   0  16        0.18        2.80      7.52 o
  -8   0  16       30.69       32.35      7.73 o
  -7   0  16       14.82       10.29      6.02 o
  -6   0  16        3.31        4.69      5.11 o
  -5   0  16       65.47       65.04      8.75 o
  -4   0  16      198.77      212.29     10.55 o
  -3   0  16        5.66        4.48      6.30 o
  -2   0  16      202.58      165.79      9.26 o
  -1   0  16        0.54        3.14      6.27 o
   0   0  16       28.87       27.20      6.57 o
   1   0  16        7.83        2.87      6.63 o
   2   0  16      239.35      233.95     10.30 o
   3   0  16      298.02      319.56     10.74 o
   4   0  16      174.62      180.27     10.14 o
   5   0  16       90.25       91.06      8.68 o
   6   0  16      408.05      432.11     12.78 o
   7   0  16        0.33        5.56      4.85 o
   8   0  16       50.78       61.67      5.34 o
   9   0  16      264.76      293.78      8.18 o
  10   0  16       16.79       30.61      5.55 o
 -11   1  16       58.30       65.88      6.46 o
 -10   1  16       76.62       80.21      6.58 o
  -9   1  16        1.46        4.70      3.81 o
  -8   1  16        0.08        0.95      3.42 o
  -7   1  16       87.08       78.65      4.47 o
  -6   1  16      346.37      340.96      7.25 o
  -5   1  16      314.29      319.06      8.77 o
  -4   1  16      403.61      388.89      7.12 o
  -3   1  16      105.98      120.90      5.19 o
  -2   1  16       38.14       38.59      4.18 o
  -1   1  16        6.35       12.26      3.71 o
   0   1  16       17.07       15.57      5.48 o
   1   1  16        0.69        2.54      4.83 o
   2   1  16      146.24      133.99      6.10 o
   3   1  16       10.99       16.40      4.83 o
   4   1  16        2.30        0.27      4.74 o
   5   1  16        5.38        9.35      4.62 o
   6   1  16       57.43       56.99      5.68 o
   7   1  16       49.12       43.80      6.07 o
   8   1  16        1.55       -0.02      4.87 o
   9   1  16       78.19       81.79      6.39 o
  -5   2  16       10.64       20.16      6.09 o
  -4   2  16       19.31       28.03      5.78 o
  -3   2  16       16.69       14.74      5.12 o
  -2   2  16       54.37       51.02      5.97 o
  -1   2  16       19.31       17.92      5.66 o
   0   2  16       15.42       28.77      8.50 o
   1   2  16       10.86       13.25      5.14 o
   2   2  16      189.55      186.10      8.31 o
   3   2  16        0.71        2.42      5.33 o
   4   2  16       75.96       83.51      6.53 o
  -8   1  17        8.69       11.52      4.02 o
  -7   1  17        1.98        5.27      4.75 o
  -6   1  17        1.59        7.82      5.72 o
  -5   1  17        3.94        4.46      4.12 o
  -4   1  17        3.98        4.80      3.89 o
  -3   1  17        0.47        2.19      5.52 o
  -2   1  17        0.11        3.14      5.07 o
  -1   1  17        7.19        8.63      5.23 o
   0   1  17       21.85       27.38      6.34 o
   1   1  17       41.22       50.15      7.08 o
   2   1  17       11.92       17.72      5.07 o
   3   1  17       75.57       87.60      6.48 o
   4   1  17        0.06       -0.64      5.43 o
   5   1  17       11.67       14.83      5.68 o
   6   1  17        0.24        3.24      5.19 o
  -5   0  18      140.02      140.51     10.86 o
  -4   0  18      106.91      111.70      9.49 o
  -3   0  18        6.84        8.28      8.18 o
  -2   0  18       32.18       28.12      7.22 o
  -1   0  18       18.33       28.85      8.16 o
   0   0  18        5.54       11.57      7.93 o
   1   0  18       50.43       48.85      8.44 o
   2   0  18      274.31      303.57     12.00 o
   3   0  18       89.38       83.40      9.84 o
 
